# Supplementary material for: The Accuracy of Diagnostic Tests for Lyme Disease in Humans, A Systematic Review and Meta-Analysis of North American Research
Source: PLoS One. 2016 Dec 21;11(12):e0168613. doi: 10.1371/journal.pone.0168613 (PMC5176185; doi:10.1371/journal.pone.0168613)
Supplement: S1 Dataset — (XLSX) [file pone.0168613.s001.xlsx]

## Sheet: Table1 RiskOfBias
Author	Title	pubdate	PatientEnrollment	CaseControl-Avoided	InappopriateExclusion-Avoided	RoBPatientSelection	Applicability	Indextest-blinded	IndexTest-Threshold	IndexTest-RoB	IndexTest-Applicability	RefStd-classifyD+	RefStd_RoB	CompTest-blinding	CompTest-Threshold	CompTest-RoB	CompTest-applicability	Timing_Ref-Indextests	SameClinRefStd	TestGroups	Loss2Follow-up	FlowRoB	ResultVariation-bias	FundingBias
Avery Robert A., Frank Gary, and Eppes Stephen C.	Diagnostic Utility of Borrelia Burgdorferi Cerebrospinal Fluid Polymerase Chain Reaction-in Children With Lyme Meningitis	2005	Yes-ConsRandom	Yes-NotCC	Yes-exclusionOK	LowRoB-patientselection	low concern	unclear-indexTestblind	Unclear_indexthreshold	unclearRoB-IndexTest_	lowconcern-Indextest_	Yes-classRefStd	LowRoB-RefStd	Unclear-BlindingCompTest	NA-ThresholdCompTest	UnclearROB-CompTest	CompTest-Lowconcern	Yes-timing	Yes-sameClinRefStd	Yes-wholesample	Yes-allincluded	Flow-lowRoB	Not Reported	Yes-fundingOK
Bacon, R. M., Biggerstaff, B. J., Schriefer, M. E., Gilmore, R. D. Jr, Philipp, M. T., Steere, A. C., Wormser, G. P., Marques, A. R., and Johnson, B. J.	Serodiagnosis of Lyme disease by kinetic enzyme-linked immunosorbent assay using recombinant VlsE1 or peptide antigens of Borrelia burgdorferi compared with 2-tiered testing using whole-cell lysates	2003	Unclear-NoInfo	Yes-NotCC	Yes-exclusionOK	LowRoB-patientselection	low concern	unclear-indexTestblind	Yes_indexthreshold	lowRoB-IndexTest_	lowconcern-Indextest_	Yes-classRefStd	LowRoB-RefStd	Unclear-BlindingCompTest	Yes-ThresholdCompTest	lowRoB- CompTest	CompTest-Lowconcern	Yes-timing	Yes-sameClinRefStd	Yes-wholesample	Yes-allincluded	Flow-lowRoB	AcceptableVariration	Unclear-fundingOK
Branda, J. A., Aguero-Rosenfeld, M. E., Ferraro, M. J., Johnson, B. J., Wormser, G. P., and Steere, A. C.	2-tiered antibody testing for early and late Lyme disease using only an immunoglobulin G blot with the addition of a VlsE band as the second-tier test	2010	Unclear-NoInfo	Yes-NotCC	Yes-exclusionOK	LowRoB-patientselection	unclear concern	Yes_indexblinded	Yes_indexthreshold	lowRoB-IndexTest_	unclearconcern-Indextest_	Yes-classRefStd	LowRoB-RefStd	Yes-BlindingCompTest	Yes-ThresholdCompTest	lowRoB- CompTest	CompTest-Unclearconcern	Yes-timing	Yes-sameClinRefStd	Yes-wholesample	Yes-allincluded	Flow-lowRoB	Not Reported	No-fundingbiaspresent
Branda, J. A., Linskey, K., Kim, Y. A., Steere, A. C., and Ferraro, M. J.	Two-tiered antibody testing for Lyme disease with use of 2 enzyme immunoassays, a whole-cell sonicate enzyme immunoassay followed by a VlsE C6 peptide enzyme immunoassay	2011	Unclear-NoInfo	Yes-NotCC	Yes-exclusionOK	LowRoB-patientselection	low concern	unclear-indexTestblind	Yes_indexthreshold	lowRoB-IndexTest_	lowconcern-Indextest_	Yes-classRefStd	LowRoB-RefStd	Unclear-BlindingCompTest	Yes-ThresholdCompTest	lowRoB- CompTest	CompTest-Unclearconcern	Yes-timing	Yes-sameClinRefStd	Yes-wholesample	Yes-allincluded	Flow-lowRoB	Not Reported	Unclear-fundingOK
Brissette Catherine A., Rossmann Evelyn, Bowman, A. M. Y., Cooley Anne E., Riley Sean P., Hunfeld Klaus-Peter, Bechtel Michael, Kraiczy Peter, and Stevenson Brian	The Borrelial Fibronectin-Binding Protein Reva Is an Early Antigen of Human Lyme Disease	2010	Unclear-NoInfo	Yes-NotCC	Yes-exclusionOK	UnclearRoB-patientselection	low concern					Yes-classRefStd	LowRoB-RefStd	Unclear-BlindingCompTest	Unclear-ThresholdCompTest	UnclearROB-CompTest	CompTest-Lowconcern	Yes-timing	Unclear-sameClinRefStd	Unclear	Unclear-unknownloss	Flow-lowRoB	Not Reported	Yes-fundingOK
Brunner, M. and Sigal, L. H.	Use of serum immune complexes in a new test that accurately confirms early Lyme disease and active infection with Borrelia burgdorferi	2001	Unclear-NoInfo	Yes-NotCC	Unclear-noInfo	UnclearRoB-patientselection	low concern					Yes-classRefStd	LowRoB-RefStd	Yes-BlindingCompTest	Yes-ThresholdCompTest	lowRoB- CompTest	CompTest-Lowconcern	Yes-timing	Yes-sameClinRefStd	Yes-wholesample	Unclear-unknownloss	Flow-lowRoB	Not Reported	Yes-fundingOK
Brunner, M., Stein, S., Mitchell, P. D., and Sigal, L. H.	Immunoglobulin M capture assay for serologic confirmation of early Lyme disease: analysis of immune complexes with biotinylated Borrelia burgdorferi sonicate enhanced with flagellin peptide epitope	98	Unclear-NoInfo	Unclear-noInfo	Yes-exclusionOK	UnclearRoB-patientselection	low concern					Yes-classRefStd	LowRoB-RefStd	Unclear-BlindingCompTest	Yes-ThresholdCompTest	lowRoB- CompTest	CompTest-Lowconcern	Yes-timing	Yes-sameClinRefStd	Yes-wholesample	Yes-allincluded	Flow-lowRoB	AcceptableVariration	Yes-fundingOK
Burbelo, P. D., Issa, A. T., Ching, K. H., Cohen, J. I., Iadarola, M. J., and Marques, A.	Rapid, simple, quantitative, and highly sensitive antibody detection for lyme disease	2010	Unclear-NoInfo	Yes-NotCC	Yes-exclusionOK	UnclearRoB-patientselection	low concern					Yes-classRefStd	LowRoB-RefStd	Yes-BlindingCompTest	Yes-ThresholdCompTest	lowRoB- CompTest	CompTest-Lowconcern	Yes-timing	Yes-sameClinRefStd	Yes-wholesample	Yes-allincluded	Flow-lowRoB	Not Reported	Yes-fundingOK
Callister, S. M., Jobe, D. A., Agger, W. A., Schell, R. F., Kowalski, T. J., Lovrich, S. D., and Marks, J. A.	Ability of the borreliacidal antibody test to confirm Lyme disease in clinical practice.	2002	Yes-ConsRandom	Yes-NotCC	Yes-exclusionOK	LowRoB-patientselection	low concern	Yes_indexblinded	Yes_indexthreshold	lowRoB-IndexTest_	lowconcern-Indextest_	Yes-classRefStd	LowRoB-RefStd	Yes-BlindingCompTest	Yes-ThresholdCompTest	lowRoB- CompTest	CompTest-Lowconcern	Yes-timing	Yes-sameClinRefStd	Yes-wholesample	Yes-allincluded	Flow-lowRoB	AcceptableVariration	Unclear-fundingOK
Callister, S. M., Jobe, D. A., Schell, R. F., Pavia, C. S., and Lovrich, S. D.	Sensitivity and specificity of the borreliacidal-antibody test during early Lyme disease: a "gold standard"?	96	Unclear-NoInfo	Yes-NotCC	Yes-exclusionOK	UnclearRoB-patientselection	low concern					Yes-classRefStd	LowRoB-RefStd	Unclear-BlindingCompTest	Yes-ThresholdCompTest	UnclearROB-CompTest	CompTest-Lowconcern	Yes-timing	Yes-sameClinRefStd	Yes-wholesample	Yes-allincluded	Flow-lowRoB	Not Reported	Unclear-fundingOK
Embers, M. E., Wormser, G. P., Schwartz, I., Martin, D. S., and Philipp, M. T.	Borrelia burgdorferi spirochetes that harbor only a portion of the lp28-1 plasmid elicit antibody responses detectable with the C6 test for Lyme disease	2007	Yes-ConsRandom	Yes-NotCC	Yes-exclusionOK	LowRoB-patientselection	low concern					Unclear-classRefStd	UnclearRoB-RefStd	Unclear-BlindingCompTest	Yes-ThresholdCompTest	lowRoB- CompTest	CompTest-Lowconcern	Yes-timing	Yes-sameClinRefStd	NA-noCompTests	Yes-allincluded	Flow-lowRoB	Not Reported	Yes-fundingOK
Eshoo, M. W., Crowder, C. C., Rebman, A. W., Rounds, M. A., Matthews, H. E., Picuri, J. M., Soloski, M. J., Ecker, D. J., Schutzer, S. E., and Aucott, J. N.	Direct molecular detection and genotyping of Borrelia burgdorferi from whole blood of patients with early Lyme disease	2012	Yes-ConsRandom	Yes-NotCC	Yes-exclusionOK	LowRoB-patientselection	low concern	unclear-indexTestblind	Yes_indexthreshold	unclearRoB-IndexTest_	lowconcern-Indextest_	Yes-classRefStd	LowRoB-RefStd	Unclear-BlindingCompTest	Yes-ThresholdCompTest	UnclearROB-CompTest	CompTest-Lowconcern	Yes-timing	Yes-sameClinRefStd	Yes-wholesample	Yes-allincluded	Flow-lowRoB	Not Reported	Unclear-fundingOK
Fawcett, P. T., Rose, C. D., Gibney, K. M., and Doughty, R. A.	Comparison of immunodot and western blot assays for diagnosing Lyme borreliosis	98	Unclear-NoInfo	Yes-NotCC	Yes-exclusionOK	LowRoB-patientselection	low concern					Yes-classRefStd	LowRoB-RefStd	Unclear-BlindingCompTest	Yes-ThresholdCompTest	UnclearROB-CompTest	CompTest-Lowconcern	Yes-timing	Yes-sameClinRefStd	Yes-wholesample	Yes-allincluded	Flow-lowRoB	AcceptableVariration	Yes-fundingOK
Gomes-Solecki Maria J. C., Wormser Gary P., Persing David H., Berger Bernard W., Glass John D., Yang Xiaohua, and Dattwyler Raymond J.	A First-Tier Rapid Assay for the Serodiagnosis of Borrelia Burgdorferi Infection	2001	Yes-ConsRandom	Yes-NotCC	Yes-exclusionOK	LowRoB-patientselection	low concern					Yes-classRefStd	LowRoB-RefStd	Yes-BlindingCompTest	Yes-ThresholdCompTest	lowRoB- CompTest	CompTest-Lowconcern	Yes-timing	Unclear-sameClinRefStd	Yes-wholesample	Yes-allincluded	Flow-lowRoB	AcceptableVariration	Yes-fundingOK
Gomes-Solecki, M. J. C., Dunn, J. J., Luft, B. J., Castillo, J., Dykhuizen, D. E., Yang XiaoHua, Glass, J. D., and Dattwyler, R. J.	Recombinant chimeric Borrelia proteins for diagnosis of Lyme disease.	2000	Unclear-NoInfo	Yes-NotCC	Yes-exclusionOK	UnclearRoB-patientselection	low concern					Yes-classRefStd	LowRoB-RefStd	Yes-BlindingCompTest	Yes-ThresholdCompTest	lowRoB- CompTest	CompTest-Lowconcern	Yes-timing	Yes-sameClinRefStd	No-partialsample	Yes-allincluded	Flow-lowRoB	Not Reported	Yes-fundingOK
Gomes-Solecki, M. J., Meirelles, L., Glass, J., and Dattwyler, R. J.	Epitope length, genospecies dependency, and serum panel effect in the IR6 enzyme-linked immunosorbent assay for detection of antibodies to Borrelia burgdorferi	2007	Yes-ConsRandom	Yes-NotCC	Yes-exclusionOK	LowRoB-patientselection	low concern					Unclear-classRefStd	UnclearRoB-RefStd	Unclear-BlindingCompTest	Yes-ThresholdCompTest	UnclearROB-CompTest	CompTest-Lowconcern	Yes-timing	Unclear-sameClinRefStd	Yes-wholesample	Yes-allincluded	Flow-lowRoB	Not Reported	Yes-fundingOK
Gomes-Solecki, M. J., Wormser, G. P., Schriefer, M., Neuman, G., Hannafey, L., Glass, J. D., and Dattwyler, R. J.	Recombinant assay for serodiagnosis of Lyme disease regardless of OspA vaccination status	2002	Unclear-NoInfo	Yes-NotCC	Yes-exclusionOK	LowRoB-patientselection	low concern	Yes_indexblinded	Yes_indexthreshold	lowRoB-IndexTest_	lowconcern-Indextest_	Yes-classRefStd	LowRoB-RefStd	Yes-BlindingCompTest	Yes-ThresholdCompTest	lowRoB- CompTest	CompTest-Lowconcern	Yes-timing	Yes-sameClinRefStd	Yes-wholesample	Yes-allincluded	Flow-lowRoB	Not Reported	Yes-fundingOK
Hilton, E., Devoti, J., and Sood, S.	Recommendation to include OspA and OspB in the new immunoblotting criteria for serodiagnosis of Lyme disease.	96	Yes-ConsRandom	Yes-NotCC	Yes-exclusionOK	LowRoB-patientselection	low concern	unclear-indexTestblind	Yes_indexthreshold	unclearRoB-IndexTest_	lowconcern-Indextest_	Yes-classRefStd	LowRoB-RefStd					Yes-timing	Yes-sameClinRefStd	NA-noCompTests	Yes-allincluded	Flow-lowRoB	Not Reported	Unclear-fundingOK
Jobe Dean A., Lovrich Steven D., Asp Krista E., Mathiason Michelle A., Albrecht Stephanie E., Schell Ronald F., and Callister Steven M.	Significantly Improved Accuracy of Diagnosis of Early Lyme Disease by Peptide Enzyme-Linked Immunosorbent Assay Based on the Borreliacidal Antibody Epitope of Borrelia Burgdorferi Ospc	2008	Unclear-NoInfo	Yes-NotCC	Yes-exclusionOK	UnclearRoB-patientselection	low concern					Yes-classRefStd	LowRoB-RefStd	Yes-BlindingCompTest	Yes-ThresholdCompTest	lowRoB- CompTest	CompTest-Lowconcern	Yes-timing	Yes-sameClinRefStd	Yes-wholesample	Yes-allincluded	Flow-lowRoB	AcceptableVariration	Yes-fundingOK
Johnson, B. J., Robbins, K. E., Bailey, R. E., Cao, B. L., Sviat, S. L., Craven, R. B., Mayer, L. W., and Dennis, D. T.	Serodiagnosis of Lyme disease: accuracy of a two-step approach using a flagella-based ELISA and immunoblotting	96	Unclear-NoInfo	Yes-NotCC	Unclear-noInfo	UnclearRoB-patientselection	low concern	Yes_indexblinded	Yes_indexthreshold	lowRoB-IndexTest_	lowconcern-Indextest_	Yes-classRefStd	LowRoB-RefStd					Yes-timing	Yes-sameClinRefStd	NA-noCompTests	Yes-allincluded	Flow-lowRoB	AcceptableVariration	Yes-fundingOK
Ledue, T. B., Collins, M. F., and Craig, W. Y.	New laboratory guidelines for serologic diagnosis of Lyme disease: evaluation of the two-test protocol	96	Unclear-NoInfo	Unclear-noInfo	No-InappropriateExclusions	UnclearRoB-patientselection	unclear concern	Yes_indexblinded	Yes_indexthreshold	lowRoB-IndexTest_	lowconcern-Indextest_	Yes-classRefStd	LowRoB-RefStd	Yes-BlindingCompTest	Yes-ThresholdCompTest	lowRoB- CompTest	CompTest-Lowconcern	Yes-timing	Yes-sameClinRefStd	Yes-wholesample	Yes-allincluded	Flow-lowRoB	AcceptableVariration	Yes-fundingOK
Ledue, T. B., Collins, M. F., Young, J., and Schriefer, M. E.	Evaluation of the recombinant VlsE-based liaison chemiluminescence immunoassay for detection of Borrelia burgdorferi and diagnosis of Lyme disease	2008	Yes-ConsRandom	Yes-NotCC	Yes-exclusionOK	LowRoB-patientselection	low concern					Unclear-classRefStd	UnclearRoB-RefStd	Yes-BlindingCompTest	Yes-ThresholdCompTest	lowRoB- CompTest	CompTest-Lowconcern	Yes-timing	Unclear-sameClinRefStd	Yes-wholesample	Yes-allincluded	Flow-lowRoB	Not Reported	Yes-fundingOK
Liang FangTing, Steere, A. C., Marques, A. R., Johnson, B. J. B., Miller, J. N., and Philipp, M. T.	Sensitive and specific serodiagnosis of Lyme disease by enzyme-linked immunosorbent assay with a peptide based on an immunodominant conserved region of Borrelia burgdorferi VlsE.	99	Unclear-NoInfo	Yes-NotCC	Yes-exclusionOK	UnclearRoB-patientselection	low concern	unclear-indexTestblind	Yes_indexthreshold	unclearRoB-IndexTest_	lowconcern-Indextest_	Yes-classRefStd	LowRoB-RefStd	Yes-BlindingCompTest	Yes-ThresholdCompTest	lowRoB- CompTest	CompTest-Lowconcern	Yes-timing	Yes-sameClinRefStd	NA-noCompTests	Yes-allincluded	Flow-lowRoB	AcceptableVariration	Yes-fundingOK
Liveris, D., Schwartz, I., Bittker, S., Cooper, D., Iyer, R., Cox, M. E., and Wormser, G. P.	Improving the yield of blood cultures from patients with early Lyme disease	2011	Yes-ConsRandom	Yes-NotCC	Yes-exclusionOK	LowRoB-patientselection	low concern					Yes-classRefStd	LowRoB-RefStd	Unclear-BlindingCompTest	Yes-ThresholdCompTest	UnclearROB-CompTest	CompTest-Lowconcern	Yes-timing	Yes-sameClinRefStd	Yes-wholesample	Yes-allincluded	Flow-lowRoB	Not Reported	Yes-fundingOK
Liveris, D., Schwartz, I., McKenna, D., Nowakowski, J., Nadelman, R., Demarco, J., Iyer, R., Bittker, S., Cooper, D., Holmgren, D., and Wormser, G. P.	Comparison of five diagnostic modalities for direct detection of Borrelia burgdorferi in patients with early Lyme disease	2012	Unclear-NoInfo	Yes-NotCC	Yes-exclusionOK	UnclearRoB-patientselection	low concern					Unclear-classRefStd	UnclearRoB-RefStd	Unclear-BlindingCompTest	Yes-ThresholdCompTest	lowRoB- CompTest	CompTest-Lowconcern	Yes-timing	Yes-sameClinRefStd	Yes-wholesample	Yes-allincluded	Flow-lowRoB	Not Reported	Yes-fundingOK
Liveris, D., Wang, G., Girao, G., Byrne, D. W., Nowakowski, J., McKenna, D., Nadelman, R., Wormser, G. P., and Schwartz, I.	Quantitative detection of Borrelia burgdorferi in 2-millimeter skin samples of erythema migrans lesions: correlation of results with clinical and laboratory findings	2002	Unclear-NoInfo	Yes-NotCC	Yes-exclusionOK	UnclearRoB-patientselection	low concern					Yes-classRefStd	LowRoB-RefStd	Unclear-BlindingCompTest	Yes-ThresholdCompTest	UnclearROB-CompTest	CompTest-Lowconcern	Yes-timing	Yes-sameClinRefStd	Yes-wholesample	Yes-allincluded	Flow-lowRoB	Not Reported	Yes-fundingOK
Magnarelli, L. A., Fikrig, E., Padula, S. J., Anderson, J. F., and Flavell, R. A.	Use of recombinant antigens of Borrelia burgdorferi in serologic tests for diagnosis of Lyme borreliosis.	96	No-recruitedSeparately	Yes-NotCC	Yes-exclusionOK	UnclearRoB-patientselection	low concern					Unclear-classRefStd	UnclearRoB-RefStd	Unclear-BlindingCompTest	Yes-ThresholdCompTest	UnclearROB-CompTest	CompTest-Lowconcern	Yes-timing	Yes-sameClinRefStd	Yes-wholesample	Yes-allincluded	Flow-lowRoB	Not Reported	Yes-fundingOK
Marques, A. R., Hornung, R. L., Dally, L., and Philipp, M. T.	Detection of immune complexes is not independent of detection of antibodies in Lyme disease patients and does not confirm active infection with Borrelia burgdorferi	2005	Unclear-NoInfo	Yes-NotCC	Yes-exclusionOK	UnclearRoB-patientselection	low concern					Unclear-classRefStd	UnclearRoB-RefStd	Yes-BlindingCompTest	Yes-ThresholdCompTest	lowRoB- CompTest	CompTest-Lowconcern	Yes-timing	Yes-sameClinRefStd	Yes-wholesample	Yes-allincluded	Flow-lowRoB	Not Reported	Yes-fundingOK
Mogilyansky, E., Loa, C. C., Adelson, M. E., Mordechai, E., and Tilton, R. C.	Comparison of Western immunoblotting and the C6 Lyme antibody test for laboratory detection of Lyme disease	2004	Unclear-NoInfo	Yes-NotCC	Unclear-noInfo	UnclearRoB-patientselection	unclear concern					Yes-classRefStd	LowRoB-RefStd	Yes-BlindingCompTest	Yes-ThresholdCompTest	lowRoB- CompTest	CompTest-Lowconcern	Yes-timing	Yes-sameClinRefStd	Yes-wholesample	Yes-allincluded	Flow-lowRoB	AcceptableVariration	Unclear-fundingOK
Nocton, J. J., Bloom, B. J., Rutledge, B. J., Persing, D. H., Logigian, E. L., Schmid, C. H., and Steere, A. C.	Detection of Borrelia burgdorferi DNA by polymerase chain reaction in cerebrospinal fluid in Lyme neuroborreliosis	96	Unclear-NoInfo	Yes-NotCC	Yes-exclusionOK	UnclearRoB-patientselection	low concern					Yes-classRefStd	LowRoB-RefStd	Yes-BlindingCompTest	Yes-ThresholdCompTest	lowRoB- CompTest	CompTest-Lowconcern	Yes-timing	Yes-sameClinRefStd	Yes-wholesample	Yes-allincluded	Flow-lowRoB	Laboratory-issue	Yes-fundingOK
Nowakowski John, Mckenna Donna, Nadelman Robert B., Bittker Susan, Cooper Denise, Pavia Charles, Holmgren Diane, Visintainer Paul, and Wormser Gary P.	Blood Cultures for Patients With Extracutaneous Manifestations of Lyme Disease in the United States	2009	Unclear-NoInfo	Yes-NotCC	Yes-exclusionOK	UnclearRoB-patientselection	low concern	unclear-indexTestblind	Yes_indexthreshold	unclearRoB-IndexTest_	lowconcern-Indextest_	Yes-classRefStd	LowRoB-RefStd	Unclear-BlindingCompTest	Yes-ThresholdCompTest	lowRoB- CompTest	CompTest-Lowconcern	Yes-timing	Yes-sameClinRefStd	Yes-wholesample	Yes-allincluded	Flow-lowRoB	Not Reported	Yes-fundingOK
Pavia, C. S., Wormser, G. P., Bittker, S., and Cooper, D.	An indirect hemagglutination antibody test to detect antibodies to Borrelia burgdorferi in patients with Lyme disease	2000	Unclear-NoInfo	Yes-NotCC	Yes-exclusionOK	UnclearRoB-patientselection	low concern					Yes-classRefStd	LowRoB-RefStd	Unclear-BlindingCompTest	Yes-ThresholdCompTest	lowRoB- CompTest	CompTest-Lowconcern	Yes-timing	Yes-sameClinRefStd	Yes-wholesample	Yes-allincluded	Flow-lowRoB	Not Reported	Yes-fundingOK
Phillips, S. E., Mattman, L. H., Hulinska, D., and Moayad, H.	A proposal for the reliable culture of Borrelia burgdorferi from patients with chronic Lyme disease, even from those previously aggressively treated	98	Unclear-NoInfo	Yes-NotCC	Yes-exclusionOK	UnclearRoB-patientselection	high concern					Unclear-classRefStd	UnclearRoB-RefStd	Unclear-BlindingCompTest	Yes-ThresholdCompTest	UnclearROB-CompTest	CompTest-Unclearconcern	Yes-timing	Yes-sameClinRefStd	NA-noCompTests	Yes-allincluded	Flow-lowRoB	Not Reported	Yes-fundingOK
Porwancher, R. B., Hagerty, C. G., Fan, J., Landsberg, L., Johnson, B. J., Kopnitsky, M., Steere, A. C., Kulas, K., and Wong, S. J.	Multiplex immunoassay for Lyme disease using VlsE1-IgG and pepC10-IgM antibodies: improving test performance through bioinformatics	2011	No-recruitedSeparately	Yes-NotCC	Yes-exclusionOK	UnclearRoB-patientselection	low concern	Yes_indexblinded	Yes_indexthreshold	lowRoB-IndexTest_	lowconcern-Indextest_	Yes-classRefStd	LowRoB-RefStd	Yes-BlindingCompTest	Yes-ThresholdCompTest	lowRoB- CompTest	CompTest-Lowconcern	Yes-timing	Yes-sameClinRefStd	Yes-wholesample	Yes-allincluded	Flow-lowRoB	AcceptableVariration	No-fundingbiaspresent
Qiu, B. O., Brunner Michael, Zhang Guobao, Sigal Leonard, and Stein Stanley	Selection of Continuous Epitope Sequences and Their Incorporation Into Poly(Ethylene Glycol)-Peptide Conjugates for Use in Serodiagnostic Immunoassays: Application to Lyme Disease	2000	Unclear-NoInfo	Unclear-noInfo	Unclear-noInfo	UnclearRoB-patientselection	unclear concern					Unclear-classRefStd	UnclearRoB-RefStd	Unclear-BlindingCompTest	Yes-ThresholdCompTest	UnclearROB-CompTest	CompTest-Unclearconcern	Yes-timing	Unclear-sameClinRefStd	Yes-wholesample	No-lossesNotExplained	Flow-lowRoB	Not Reported	Yes-fundingOK
Sapi, E., Pabbati, N., Datar, A., Davies, E. M., Rattelle, A., and Kuo, B. A.	Improved culture conditions for the growth and detection of Borrelia from human serum. NOTE: READ THE JOHNSON ARTICLE TOO. THE SAPI RESULTS ARE LIKELY LAB CONTAMINATION	2013	Unclear-NoInfo	Yes-NotCC	Unclear-noInfo	UnclearRoB-patientselection	unclear concern					Yes-classRefStd	LowRoB-RefStd	Unclear-BlindingCompTest	Yes-ThresholdCompTest	UnclearROB-CompTest	CompTest-Lowconcern	Unclear-timing	Yes-sameClinRefStd	NA-noCompTests	Yes-allincluded	Flow-lowRoB	Laboratory-issue	Unclear-fundingOK
Sikand, V. K., Rothel, J. S., and Martin, R. M.	Diagnosis of Lyme borreliosis by a whole-blood gamma interferon assay for cell-mediated immune responses.	99	Unclear-NoInfo	No- CCoccured	Yes-exclusionOK	UnclearRoB-patientselection	unclear concern					Unclear-classRefStd	UnclearRoB-RefStd	NA-BlindingCompTest	Yes-ThresholdCompTest	lowRoB- CompTest	CompTest-Lowconcern	Yes-timing	Unclear-sameClinRefStd	NA-noCompTests	Yes-allincluded	Flow-lowRoB	AcceptableVariration	Yes-fundingOK
Sivak, S. L., Aguero-Rosenfeld, M. E., Nowakowski, J., Nadelman, R. B., and Wormser, G. P.	Accuracy of IgM immunoblotting to confirm the clinical diagnosis of early Lyme disease	96	Unclear-NoInfo	Unclear-noInfo	Unclear-noInfo	UnclearRoB-patientselection	low concern					Yes-classRefStd	LowRoB-RefStd	Unclear-BlindingCompTest	Yes-ThresholdCompTest	UnclearROB-CompTest	CompTest-Lowconcern	Yes-timing	Yes-sameClinRefStd	Yes-wholesample	Yes-allincluded	Flow-lowRoB	Technician-issue	Yes-fundingOK
Steere, A. C., McHugh, G., Damle, N., and Sikand, V. K.	Prospective study of serologic tests for lyme disease	2008	Yes-ConsRandom	Yes-NotCC	Yes-exclusionOK	LowRoB-patientselection	low concern	unclear-indexTestblind	Yes_indexthreshold	unclearRoB-IndexTest_	lowconcern-Indextest_	Yes-classRefStd	LowRoB-RefStd	Unclear-BlindingCompTest	Yes-ThresholdCompTest	UnclearROB-CompTest	CompTest-Lowconcern	Yes-timing	Yes-sameClinRefStd	Yes-wholesample	Unclear-unknownloss	Flow-lowRoB	Not Reported	Unclear-fundingOK
Tilton, R. C., Sand, M. N., and Manak, M.	The western immunoblot for Lyme disease: determination of sensitivity, specificity, and interpretive criteria with use of commercially available performance panels	97	Unclear-NoInfo	Yes-NotCC	Yes-exclusionOK	LowRoB-patientselection	unclear concern	Yes_indexblinded	Yes_indexthreshold	lowRoB-IndexTest_	lowconcern-Indextest_	Unclear-classRefStd	UnclearRoB-RefStd	Yes-BlindingCompTest	Yes-ThresholdCompTest	lowRoB- CompTest	CompTest-Lowconcern	Yes-timing	Yes-sameClinRefStd	Yes-wholesample	Yes-allincluded	Flow-lowRoB	Not Reported	No-fundingbiaspresent
Trevejo, R. T., Krause, P. J., Sikand, V. K., Schriefer, M. E., Ryan, R., Lepore, T., Porter, W., and Dennis, D. T.	Evaluation of two-test serodiagnostic method for early Lyme disease in clinical practice	99	Yes-ConsRandom	Yes-NotCC	Yes-exclusionOK	LowRoB-patientselection	low concern	Yes_indexblinded	Yes_indexthreshold	lowRoB-IndexTest_	lowconcern-Indextest_	Yes-classRefStd	LowRoB-RefStd	Yes-BlindingCompTest	Yes-ThresholdCompTest	lowRoB- CompTest	CompTest-Lowconcern	Yes-timing	Yes-sameClinRefStd	Yes-wholesample	Unclear-unknownloss	Flow-lowRoB	Not Reported	Yes-fundingOK
Wieneke, C. A., Lovrich, S. D., Callister, S. M., Jobe, D. A., Marks, J. A., and Schell, R. F.	Evaluation of whole-cell and OspC enzyme-linked immunosorbent assays for discrimination of early lyme borreliosis from OspA vaccination	2000	Unclear-NoInfo	Yes-NotCC	Yes-exclusionOK	UnclearRoB-patientselection	low concern					Yes-classRefStd	LowRoB-RefStd	Unclear-BlindingCompTest	Yes-ThresholdCompTest	UnclearROB-CompTest	CompTest-Lowconcern	Yes-timing	Yes-sameClinRefStd	Yes-wholesample	Yes-allincluded	Flow-lowRoB	AcceptableVariration	Yes-fundingOK
Wormser Gary P., Liveris Dionysios, Hanincova Klara, Brisson Dustin, Ludin Sara, Stracuzzi Vincent J., Embers Monica E., Philipp Mario T., Levin Andrew, Aguero-Rosenfeld Maria, and Schwartz, I. R. A.	Effect of Borrelia Burgdorferi Genotype on the Sensitivity of C6 and 2-Tier Testing in North American Patients With Culture-Confirmed Lyme Disease	2008	Unclear-NoInfo	Yes-NotCC	Yes-exclusionOK	UnclearRoB-patientselection	low concern	unclear-indexTestblind	Yes_indexthreshold	unclearRoB-IndexTest_	lowconcern-Indextest_	Yes-classRefStd	LowRoB-RefStd	Unclear-BlindingCompTest	Yes-ThresholdCompTest	UnclearROB-CompTest	CompTest-Lowconcern	Yes-timing	Yes-sameClinRefStd	Yes-wholesample	Unclear-unknownloss	Flow-lowRoB	Not Reported	Yes-fundingOK
Wormser, G. P., Bittker, S., Cooper, D., Nowakowski, J., Nadelman, R. B., and Pavia, C.	Comparison of the yields of blood cultures using serum or plasma from patients with early Lyme disease	2000	Yes-ConsRandom	Yes-NotCC	Yes-exclusionOK	LowRoB-patientselection	low concern					Yes-classRefStd	LowRoB-RefStd	NA-BlindingCompTest	NA-ThresholdCompTest	lowRoB- CompTest	CompTest-Lowconcern	Yes-timing	Yes-sameClinRefStd	Yes-wholesample	Yes-allincluded	Flow-lowRoB	Not Reported	Yes-fundingOK
Wormser, G. P., Nowakowski, J., Nadelman, R. B., Bittker, S., Cooper, D., and Pavia, C.	Improving the yield of blood cultures for patients with early Lyme disease.	98	Unclear-NoInfo	Yes-NotCC	Yes-exclusionOK	UnclearRoB-patientselection	low concern					Unclear-classRefStd	UnclearRoB-RefStd	Unclear-BlindingCompTest	Yes-ThresholdCompTest	lowRoB- CompTest	CompTest-Lowconcern	Yes-timing	Yes-sameClinRefStd	NA-noCompTests	Yes-allincluded	Flow-lowRoB	Not Reported	Yes-fundingOK
Wormser, G. P., Schriefer, M., Aguero-Rosenfeld, M. E., Levin, A., Steere, A. C., Nadelman, R. B., Nowakowski, J., Marques, A., Johnson, B. J. B., and Dumler, J. S.	Single-tier testing with the C6 peptide ELISA kit compared with two-tier testing for Lyme disease.	2013	Unclear-NoInfo	Yes-NotCC	Yes-exclusionOK	UnclearRoB-patientselection	low concern	unclear-indexTestblind	Yes_indexthreshold	unclearRoB-IndexTest_	lowconcern-Indextest_	Unclear-classRefStd	LowRoB-RefStd	Unclear-BlindingCompTest	Yes-ThresholdCompTest	UnclearROB-CompTest	CompTest-Lowconcern	Yes-timing	Yes-sameClinRefStd	Yes-wholesample	Yes-allincluded	Flow-lowRoB	AcceptableVariration	No-fundingbiaspresent
Yu ZhiGuang, Carter, J. M., Sigal, L. H., and Stein, S.	Multi-well ELISA based on independent peptide antigens for antibody capture. Application to Lyme disease serodiagnosis.	96	Unclear-NoInfo	Yes-NotCC	Yes-exclusionOK	UnclearRoB-patientselection	low concern	unclear-indexTestblind	Yes_indexthreshold	unclearRoB-IndexTest_	lowconcern-Indextest_	Yes-classRefStd	LowRoB-RefStd	Unclear-BlindingCompTest	Yes-ThresholdCompTest	UnclearROB-CompTest	CompTest-Lowconcern	Yes-timing	Yes-sameClinRefStd	Yes-wholesample	Yes-allincluded	Flow-lowRoB	AcceptableVariration	Yes-fundingOK
Yu, Z., Carter, J. M., Huang, S. Y., Lackland, H., Sigal, L. H., and Stein, S.	Presentation of peptide antigens as albumin conjugates for use in detection of serum antibodies by enzyme-linked immunosorbent assay	96	Unclear-NoInfo	Yes-NotCC	Yes-exclusionOK	UnclearRoB-patientselection	unclear concern	unclear-indexTestblind	Yes_indexthreshold	unclearRoB-IndexTest_	lowconcern-Indextest_	Unclear-classRefStd	UnclearRoB-RefStd	Unclear-BlindingCompTest	Yes-ThresholdCompTest	UnclearROB-CompTest	CompTest-Lowconcern	Yes-timing	Unclear-sameClinRefStd	NA-noCompTests	Yes-allincluded	Flow-lowRoB	Not Reported	Yes-fundingOK

## Sheet: Table2
Author	Title	Year	Test_Descp	TestCode	Sero	LymeD	Panel or patient samples?	Controls	Sample	D+/-	T+/-	fn	tp	tn	fp	Sn_value	Sn_def	Sn_LCI	Sn_HCI	Sp_value	Sp_Def	Sp_LCI	Sp_HCI	PPV	NPV	LR+	LR-	AUC	AdditionalOutcomes	McNemar	Fisher's Exact	Other STATS	Comments
Bacon	Serodiagnosis of Lyme disease by kinetic enzyme-linked immunosorbent assay using recombinant VlsE1 or peptide antigens of Borrelia burgdorferi compared with 2-tiered testing using whole-cell lysates	2003	2-tier: Vidas Lyme Screen + MarDx Lyme Disease (IgG and IgM) Marblot Strip Test System	Vidas_MarDx	IgG or IgM	ALL	population	non-Lyme	serum	Lyme disease vs. D-= not Lyme disease	Two tier positive vs. negative	91	189	554	5	67.5	two-tier- based on clinical Lyme samples	61.8	72.7	99	2 tier- based on non-Lyme samples	97.9	99.6						acute/culture positive/single EM: pos=8, neg=27, sn=0.29; acute/culture positive/disseminated: pos=0, neg=3, sn=0; acute/no culture/single EM: pos=3, neg=4, sn=0.43; acute/no culture/disseminated: pos=19, neg=16, sn=0.54; early convalescent/culture positive/single EM: pos=37, neg=20, sn=0.65; early convalescent/culture positive/disseminated: pos=7, neg=1, sn=0.88; early convalescent/no culture/si…			Other data on stages of Lyme disease available: ed. The sensitivity for detecting antibody in 37 patients from whom serum was collected within 1 week of the onset of EM was 0.162 (95% CI, 0.077–0.311), the same as was observed for the rVlsE1 IgG test (figure 3). For 31 patients from whom serum was collected within 2–4 weeks after the onset of EM, the sensitivity of the assay was 0.484 (95% CI, 0.…
Wormser	Single-tier testing with the C6 peptide ELISA kit compared with two-tier testing for Lyme disease.	2013	2-tier: Vidas Lyme Screen or Wampole Bb (IgG/IgM) ELISA test system + MarDx Lyme Disease (IgG and IgM) Marblot Strip Test System	Vidas_MarDx	IgG or IgM	ALL	population	healthy and diseased	serum	all lyme +/ all controls -	2-tier: Wampole or VIDAS II and MarDx WB IgG and IgM +/-	276	293	2196	12	51.5	p(positive) all LD	47.3	55.7	99.2	p(negative) healthy/ crossreactive controls 99.5.	97.6 / 99.1	99.8 / 99.8							p<0.001 that C6 had a higher Sn p=0.002 that the 2-tier Sp is better than the C6 ELISA
Branda	Two-tiered antibody testing for Lyme disease with use of 2 enzyme immunoassays, a whole-cell sonicate enzyme immunoassay followed by a VlsE C6 peptide enzyme immunoassay	2011	2-tier: Vidas Lyme Screen or Wampole Bb (IgG/IgM) ELISA test system + ViraMed Biotech Borrelia B31 (IgG or IgM) Virablot -CDC criteria	Vidas_Viramed	IgG or IgM	ALL	population	healthy and diseased	serum	early + late Lyme D +/ controls -	standard two tier test +/-	73	96	1293	7	57	p(positive) all Lyme patients.			99.5	p(negative) controls.			66% if prevalence is 1.7%
Branda	Two-tiered antibody testing for Lyme disease with use of 2 enzyme immunoassays, a whole-cell sonicate enzyme immunoassay followed by a VlsE C6 peptide enzyme immunoassay	2011	2-tier: Vidas Lyme Screen or Wampole Bb (IgG/IgM) ELISA test system + Immunetics C6 Lyme ELISA kit	Vidas-Wampole_C6	IgG or IgM	ALL	population	healthy and diseased	serum	all lyme (early + late) +/ controls -	2 EIA IgG/IgM +/-	54	115	1293	7	68	p(positive) lyme disease			99.5	p(negative) controls.			70% if LD prevalence is 1.7%							0.04 the 2 EIA is significantly more sensitive comparred to the standard two tier.
Wormser	Single-tier testing with the C6 peptide ELISA kit compared with two-tier testing for Lyme disease.	2013	2 tier: Immunetics C6 Lyme ELISA kit + MarDx Lyme Disease (IgG and IgM) Marblot Strip Test System	C6_MarDx	IgG or IgM	ALL	population	healthy and diseased	serum	all lyme +/ all controls -	2 tier: C6 ELISA + MarDx WB IgG and IgM +/-	281	288	2197	11	50.6	p(positive) all LD	46.4	55.7	99.5	p(negative) healthy/ crossreactive controls 99.5.	99.1/ 98	99.8 / 99.9							p<0.001 that C6 had a higher Sn than the C6 2-tier, p<0.001 that the C6 2-tier Sp is better than the C6 ELISA
Ledue	New laboratory guidelines for serologic diagnosis of Lyme disease: evaluation of the two-test protocol	1996	2-tier: Cambridge, Human Lyme EIA for detect of antibodies + inhouse IB	Cambridge_inhouseIB	IgG or IgM	ALL	population	healthy and diseased	sera	Lyme disease + / controls healthy to other diseases -	2tier test +/-	27	27	58	0	50	p(positive ) Lyme disease			100	p(negative ) controls.
Johnson	Serodiagnosis of Lyme disease: accuracy of a two-step approach using a flagella-based ELISA and immunoblotting	1996	2 tier: fla_ELISA (inhouse) and MarDx Lyme Disease (IgG and IgM) Marblot Strip Test System	flaELISA_MarDx	IgG or IgM	ALL	population	healthy and diseased	sera	All lyme disease (early EM to late neuro/arthritis)	FLA ELISA --> confirmed positive and equivocal by WB. +/-	21	90	213	11	81	Overall Lyme disease tested (early to late) this is the proportion that tested positive			95	The controls (healthy 0/113 and cross reactive D+ 11/111) that tested negative										Specificity for serum from healthy donors (table 4) increased from 96% to 100% (Fisher's exact test, two-tailed, P = .06).		2 additional lines for "early and late" Lyme will be submitted. These will be nested results from this line of overall Sn/Sp
Yu ZhiGuang	Multi-well ELISA based on independent peptide antigens for antibody capture. Application to Lyme disease serodiagnosis.	1996	2-tier: fla-ELISA and MarDx Lyme Disease (IgG and IgM) Marblot Strip Test System	flaELISA_MarDx	IgM and IgG	ALL	panel	non-Lyme	serum	All lyme (41) +/ controls (5) -	CDC 2 tier: fla-ELISA and MarDx WB for IgG and IgM +/-	12	29	5	0	703																The 5 controls in this test panel did not test positive on ANY test (CDC 2-tier, MarDx elisa or the combined peptide ELISA)
Ledue	New laboratory guidelines for serologic diagnosis of Lyme disease: evaluation of the two-test protocol	1996	2-tier: CDC tests	unknownCDC	IgG or IgM	ALL	population	healthy and diseased	sera	All Lyme + / uninfected -	CDC 2:tier test results	19	22	5	0	53.9	p(positive) if lyme disease			100	p(negative) if an uninfected CDC sample control
Callister	Ability of the borreliacidal antibody test to confirm Lyme disease in clinical practice.	2002	2 tier: IFA (unknown) + MRL diagnostics: Lyme Disease Bb genogroup 1 WB IgG or IgM	unknownIFA_MRL	IgM or IgG	ALL	population	non-Lyme	serum	possible Lyme need sero confirmation vs. unlikley Lyme controls.	WB IGM or IgG positive with an IFA positive result.	63	41	31	3
Callister	Ability of the borreliacidal antibody test to confirm Lyme disease in clinical practice.	2002	2 tier: IFA (unknown) and BAT with Bb. 297, produces OspA and OspB and 50772= doesn't produce OspA or OspB	unknownIFA_unknownBAT	IgM or IgG	ALL	population	non-Lyme	serum	suspect Lyme but need sero confirmation vs. unlikely Lyme controls.	BAT +/- in IFA positive sample	64	40	34	0
Ledue	New laboratory guidelines for serologic diagnosis of Lyme disease: evaluation of the two-test protocol	1996	2-tier: Cambridge, Human Lyme EIA for detect of antibodies + inhouse IB	Cambridge_inhouseIB	IgG or IgM	Early- stage 1	population	healthy and diseased	serum	early lyme disease + / all controls healthy & crossreactive -	two tier (cambridge ELISA + in-house IB) +/-	4	9	58	0	69.2308				100
Trevejo	Evaluation of two-test serodiagnostic method for early Lyme disease in clinical practice	1999	2-tier: Vidas Lyme Screen + MarDx Lyme Disease (IgG and IgM) Marblot Strip Test System	Vidas-Wampole_MarDx	IgM or IgG	Early- stage 1	population	healthy	serum	acute LD +/ controls healthy -	CDC 2-tier IgM/IgG +/-	45	21	38	0	32	p(positive) LD acute			100	p(negative) controls					infinity	0.68					k statistic for intertest agreement available by days since EM appeared (0-14, 15-29 and >30) Not extracted because they lumped the acute and convalescent samples together, the latter were post Ab treatment. Sn and k stats between the three test criteria can be extracted. see table 3.	The sensitivity was highest for serum specimens collected 15–29 days after illness onset, regardless of the testing approach used. The simpliﬁed approach was signiﬁcantly more sensitive than the CDC-recommended approach for serum specimens collected >30 days after onset ( ). Otherwise, the P! .05 sensitivity of either the simpliﬁed approach or WB alone did not signiﬁcantly differ from the CDC-rec…
Trevejo	Evaluation of two-test serodiagnostic method for early Lyme disease in clinical practice	1999	2-tier: Vidas Lyme Screen and MarDx Lyme Disease (IgG and IgM) Marblot Strip Test System only on equivocals.	Vidas-Wampole_MarDx-equivonly	IgM or IgG	Early- stage 1	population	healthy	serum	acute LD +/ healthy controls -	simplified 2-tier (VIDAS and MarDx) IgG/IgM +/-	39	27	38	0	41	p(positive ) acute LD			100	p(negative) healthy controls					infinity	0.59
Wormser	Single-tier testing with the C6 peptide ELISA kit compared with two-tier testing for Lyme disease.	2013	2-tier: Wampole Bb (IgG/IgM) ELISA test system or Vidas Lyme Screen II and MarDx Lyme Disease (IgG and IgM) Marblot Strip Test System	Vidas-Wampole_MarDx	IgG or IgM	Early- stage 1	population	healthy and diseased	serum	acute EMs +/ all controls -	2-tier: Wampole or VIDAS II and MarDx WB IgG and IgM +/-	184	114	2196	12	38.3	p(positive) acute EMs	32.7	44	99.5	p(negative) healthy/ crossreactive controls.	99.1	99.8							p<0.001 that C6 had a higher Sn p=0.002 that the 2-tier Sp is better than the C6 ELISA
Branda	Two-tiered antibody testing for Lyme disease with use of 2 enzyme immunoassays, a whole-cell sonicate enzyme immunoassay followed by a VlsE C6 peptide enzyme immunoassay	2011	2-tier: Vidas Lyme Screen or Wampole Bb (IgG/IgM) ELISA test system + Virablot WB IgG/IgM- CDC criteria	Vidas-Wampole_Virablot		Early- stage 1	population	healthy and diseased	serum	early Lyme +/ controls -	standard two tier (EIA+WB) +/-	73	67	1293	7	48	p(positive) early Lyme disease			99.5	p(negative) controls			66% if prevalence is 1.7%								Phase 1+2 reported together. Results are available for individual phases (but there were no differences between the populations.)	No comparison agreement is available.
Branda	2-tiered antibody testing for early and late Lyme disease using only an immunoglobulin G blot with the addition of a VlsE band as the second-tier test	2010	2-tier: Vidas Lyme Screen or Wampole Bb (IgG/IgM) ELISA test system and IgM Virablot or IgG Virablot	Vidas-Wampole_Virablot	IgG or IgM	Early- stage 1	population	healthy and diseased	serum	stage 1 acute Lyme +/ controls -	standard 2-tier IgM/IgG CDC criteria +/-	73	33	252	0	31	p(positive) stage 1 acute Lyme disease			100	p(negative ) controls.							0.8119 = overall AUC for standard 2-tier test
Branda	2-tiered antibody testing for early and late Lyme disease using only an immunoglobulin G blot with the addition of a VlsE band as the second-tier test	2010	2-tier:Vidas Lyme Screen or Wampole Bb (IgG/IgM) ELISA test system and Virablot plus VlsE (3+ bands needed)	Vidas-Wampole_Virablot+V1sE	IgG	Early- stage 1	population	healthy and diseased	serum	stage 1 acute Lyme +/ controls -	Modified IgG 2-tier: 11 CDC bands + V1sE band +/-	79	27	252	0	25	p(positive) stage 1 acute Lyme disease			100	p(negative ) controls.							0.8594 = overall AUC for modified 2-tier
Branda	2-tiered antibody testing for early and late Lyme disease using only an immunoglobulin G blot with the addition of a VlsE band as the second-tier test	2010	2-tier:Vidas Lyme Screen or Wampole Bb (IgG/IgM) ELISA test system and IgG Virablot with V1sE only	Vidas-Wampole_Virablot+V1sEonly	IgG	Early- stage 1	population	healthy and diseased	serum	stage 1 acute Lyme +/ controls -	2-tier -->WB with V1sE only +/-	70	36	252	0	34	p(positive) stage 1 acute Lyme disease			100	p(negative ) controls.
Branda	2-tiered antibody testing for early and late Lyme disease using only an immunoglobulin G blot with the addition of a VlsE band as the second-tier test	2010	2-tier:Vidas Lyme Screen or Wampole Bb (IgG/IgM) ELISA test system and IgG Virablot with V1sE. Stage 1 & 2 needed V1sE and Stage 3 5/11 bands.	Vidas-Wampole_Virablot+V1sE	IgG	Early- stage 1	population	healthy and diseased	serum	stage 1 acute Lyme +/ controls -	Hybrid IgG 2-tier test IgG only +/-	70	36	252	0	34	p(positive) stage 1 acute Lyme disease			100	p(negative ) controls.
Branda	Two-tiered antibody testing for Lyme disease with use of 2 enzyme immunoassays, a whole-cell sonicate enzyme immunoassay followed by a VlsE C6 peptide enzyme immunoassay	2011	2- EIA: Vidas Lyme Screen or Wampole Bb (IgG/IgM) ELISA test system + Immunetics C6 Lyme ELISA kit	Vidas-Wampole_C6		Early- stage 1	population	healthy and diseased	serum	early lyme (EM, acute neuro/cariditis) +/ controls -	2-EIA IgG/IgM +/-	54	86	1293	7	61	p(positive) early lyme disease			99.5	p(negative) early lyme disease										0.03 that the 2-EIA is more sensitive than the standard two-tier.
Porwancher	Multiplex immunoassay for Lyme disease using VlsE1-IgG and pepC10-IgM antibodies: improving test performance through bioinformatics	2011	2tier- Zeus Lyme IgG or IgM ELISA Test system+ Zeus AtheNA Muti-Lyte test system	Zeus_AtheNa	IgG or IgM	Early- stage 1	population	healthy and diseased	serum	Early acute phase (79) +/ controls -	multiplex assay +/-	43	36	521	24	45.7	P(positive) early acute lyme disease			95.6	p(negative) controls.
Porwancher	Multiplex immunoassay for Lyme disease using VlsE1-IgG and pepC10-IgM antibodies: improving test performance through bioinformatics	2011	2tier: Zeus Lyme IgG or IgM ELISA Test system and MarDx Lyme Disease (IgG and IgM) Marblot Strip Test System	Zeus_MarDx	IgG or IgM	Early- stage 1	population	healthy and diseased	serum	Early acute phase (79) +/ controls -	Two tier +/-	48	31	521	24	39.2	P(positive) Early acute phase (79)			95.6	p(negative) controls.
Wormser	Single-tier testing with the C6 peptide ELISA kit compared with two-tier testing for Lyme disease.	2013	2 tier: Immunetics C6 Lyme ELISA kit + MarDx Lyme Disease (IgG and IgM) Marblot Strip Test System	C6_MarDx	IgG or IgM	Early- stage 1	population	healthy and diseased	serum	acute EM +/ all controls -	2 tier: C6 ELISA + MarDx WB IgG and IgM +/-	186	112	2197	11	37.6	p(positive) acute EM	32.1	43.4	99.5	p(negative) healthy/ crossreactive controls.	99.1	99.9							p<0.001 that C6 had a higher Sn than the C6 2-tier, p<0.001 that the C6 2-tier Sp is better than the C6 ELISA
Ledue	Evaluation of the recombinant VlsE-based liaison chemiluminescence immunoassay for detection of Borrelia burgdorferi and diagnosis of Lyme disease	2008	2 tier: Immunetics C6 Lyme ELISA kit & MarDx Lyme Disease (IgG and IgM) Marblot Strip Test System	C6_MarDx	IgG/IgM	Early- stage 1	panel	non-lyme	serum	early lyme <2 months + / controls -	ELISA C6 IgM/IgG	6	20	5	0	76.9	p(positve) early lyme <2 months			100	p(negative ) controls
Ledue	Evaluation of the recombinant VlsE-based liaison chemiluminescence immunoassay for detection of Borrelia burgdorferi and diagnosis of Lyme disease	2008	2-tier: Liason Borrelia IgG /IgM assay model 310870 (CLIA) & MarDx WB IgG/IgM	Liason_MarDx	IgG/IgM	Early- stage 1	panel	non-lyme	serum	early LYme <2months+ / controls -	CLIA- VlsE assay +/-	10	16	5	0	61.5	p(positive) early LYme <2months			100	p(negative) controls
Callister	Ability of the borreliacidal antibody test to confirm Lyme disease in clinical practice.	2002	2-tier: IFA (unknown) +MRL WB +ve IgM or IgG +ve result.	unknownIFA_MRL	IgM or IgG	Early- stage 1	population	non-lyme	serum	early EM vs. unlikely lyme	WB +ve IgM or IgG with an IFA +ve result.	12	22	31	3
Callister	Ability of the borreliacidal antibody test to confirm Lyme disease in clinical practice.	2002	2-tier: IFA (unknown) and BAT +ve. BAT with Bb. 297= produces OspA and OspB and 50772= doesn't produce OspA or OspB. (Calister 1994 The borreliacidal assay was performed using a modifica¬tion of a previously described procedure.)	unknownIFA_unknownBAT	IgM or IgG	Early- stage 1	population	non-lyme	serum	early EM Lyme + / controls were unlikely Lyme -	BAT +/- in IFA positive sample.	7	27	34	0
Johnson	Serodiagnosis of Lyme disease: accuracy of a two-step approach using a flagella-based ELISA and immunoblotting	1996	2 tier-> fla_ELISA (inhouse) and MarDx Lyme Disease (IgG and IgM) Marblot Strip Test System	flaELISA_MarDx	IgG or IgM	Early- stage 1	population	healthy and diseased	serum	Early Lyme EM +/ all controls (healthy and crossreactive Disease) -	FLA elisa confirmed by WB +/-	21	37	213	11	64	P(positive) early manifestations of Lyme disease (tested at 1-2 weeks post EM appearance).			95	p(negative) controls (0/113 healthy + 11/111 cross reactive D+)											A-ELISA-positive samples were considered positive and not blotted, the specificity dropped to 96% (5/113 positive) for healthy blood doners. Similarly, blotting ofFLA ELISA-positive samplesfrom persons with autoimmune disorders and leptospirosis improved specificity slightly. The greatest value of blotting FLA-ELISA-positive specimens was observed with syphilis patients. The specificity ofthe two…	Note an overall Sn/Sp was presented in a line and this is a nested result
Steere	Prospective study of serologic tests for lyme disease	2008	2-Tier: ELISA (inhouse) & MarDx Lyme Disease (IgG and IgM) Marblot Strip Test System	unknownELISA _MarDx	IgG or IgM	Early- stage 1	population	healthy	serum	Early acute EM + / controls -	2-Tier IgG/IgM +/-	53	23	84	2	29	p(positive) early acute EM lyme			99	p(negative) healthy endemic area controls.(n=86) only.
Porwancher	Multiplex immunoassay for Lyme disease using VlsE1-IgG and pepC10-IgM antibodies: improving test performance through bioinformatics	2011	2-tier: Zeus Lyme IgG or IgM ELISA Test system and MarDx Lyme Disease (IgG and IgM) Marblot Strip Test System	Zeus_MarDx	IgG	Early- stage 2	population	healthy and diseased	serum	Neuro/carditise (stage II) (18) +/ controls -	Two tier +/-	3	15	521	24	83.3	P(positive) Neuro/carditise (stage II) (18)			95.6	p(negative) controls.
Wormser	Single-tier testing with the C6 peptide ELISA kit compared with two-tier testing for Lyme disease.	2013	2-tier: Wampole Bb (IgG/IgM) ELISA test system or Vidas Lyme Screen II and MarDx Lyme Disease (IgG and IgM) Marblot Strip Test System	Vidas-Wampole_MarDx	IgG or IgM	Early- stage 2	population	healthy and diseased	serum	early neuro (stage I) +/ all controls -	2-tier: Wampole or VIDAS II and MarDx WB IgG and IgM +/-	4	16	2196	12	80	p(positive) early neuro (stage I)	56.3	94.3	99.5	p(negative) healthy/ crossreactive controls.	99.1	99.8							p=0.5 that C6 had a higher Sn p=0.002 that the 2-tier Sp is better than the C6 ELISA
Branda	2-tiered antibody testing for early and late Lyme disease using only an immunoglobulin G blot with the addition of a VlsE band as the second-tier test	2010	2-tier:Vidas Lyme Screen or Wampole Bb (IgG/IgM) ELISA test system and IgM Virablot or IgG Virablot	Vidas-Wampole_Virablot	IgG or IgM	Early- stage 2	population	healthy and diseased	serum	stage 2: acute neuro or carditis Lyme +/ controls -	standard 2-tier IgM/IgG test CDC criteria +/-	10	17	252	0	63	p(positive)			100	p(negative) controls.
Branda	2-tiered antibody testing for early and late Lyme disease using only an immunoglobulin G blot with the addition of a VlsE band as the second-tier test	2010	2-tier:Vidas Lyme Screen or Wampole Bb (IgG/IgM) ELISA test system and Virablot plus VlsE (3+ bands needed)	Vidas-Wampole_Virablot+V1sE	IgG	Early- stage 2	population	healthy and diseased	serum	stage 2: acute neuro or carditis Lyme +/ controls -	Modified IgG 2-tier, with added V1sE band +/-	1	26	252	0	96	p(positive)			100	p(negative) controls.												P=0.005 that the Sn in this group is statistically better than the standard 2-tier approach (index)
Branda	2-tiered antibody testing for early and late Lyme disease using only an immunoglobulin G blot with the addition of a VlsE band as the second-tier test	2010	2-tier:Vidas Lyme Screen or Wampole Bb (IgG/IgM) ELISA test system and IgG Virablot with V1sE only	Vidas-Wampole_Virablot+V1sEonly	IgG	Early- stage 2	population	healthy and diseased	serum	stage 2: acute neuro or carditis Lyme +/ controls -	V1sE band IgG 2-tier +/-	1	26	252	0	96	p(positive) stage 2 acute neuro or carditis			100	p(negative) controls.												p=0.005 Sn better than standard 2-tier.
Branda	2-tiered antibody testing for early and late Lyme disease using only an immunoglobulin G blot with the addition of a VlsE band as the second-tier test	2010	2-tier: Vidas Lyme Screen or Wampole Bb (IgG/IgM) ELISA test system and IgG Virablot with V1sE. Stage 1 & 2 needed V1sE and Stage 3 5/11 bands.	Vidas-Wampole_Virablot+V1sE	IgG	Early- stage 2	population	healthy and diseased	serum	stage 2: acute neuro or carditis Lyme +/ controls -	Hybrid IgG 2-tier (with V1sE band) +/-	1	26	252	0	96	p(positive) stage 2: acute neuro or carditis Lyme			100	p(negative) controls.
Wormser	Single-tier testing with the C6 peptide ELISA kit compared with two-tier testing for Lyme disease.	2013	2 tier: Immunetics C6 Lyme ELISA kit +MarDx Lyme Disease (IgG and IgM) Marblot Strip Test System	C6_MarDx	IgG or IgM	Early- stage 2	population	healthy and diseased	serum	acute neuro (stage I) +/ all controls -	2 tier: C6 ELISA + MarDx WB IgG and IgM +/-	4	16	2197	11	80	p(positive) acute neuro (stage I)	56.3	94.3	99.5	p(negative) healthy/ crossreactive controls.	99.1	99.9							p=0.5 that C6 had a higher Sn than the C6 2-tier, p<0.001 that the C6 2-tier Sp is better than the C6 ELISA
Steere	Prospective study of serologic tests for lyme disease	2008	2-Tier: ELISA (inhouse) & MarDx Lyme Disease (IgG and IgM) Marblot Strip Test System	unknownELISA _MarDx	IgG or IgM	Early- stage 2	population	healthy	serum	stage 2: acute neuro or cardiac + / controls healthy endemic n=86 -	2-tier IgG/IgM +/-	0	13	84	2	100	p(positive) stage 2: acute neuro or cardiac			99	p(negative) healthy endemic controls ( n=86)
Wormser	Single-tier testing with the C6 peptide ELISA kit compared with two-tier testing for Lyme disease.	2013	2-tier: Wampole Bb (IgG/IgM) ELISA test system or Vidas Lyme Screen II and MarDx Lyme Disease (IgG and IgM) Marblot Strip Test System	Vidas-Wampole_MarDx	IgG or IgM	Late	population	healthy and diseased	serum	late neuro (stage 3) +/ all controls -	2-tier: Wampole or VIDAS II and MarDx WB IgG and IgM +/-	0	8	2196	12	100	p(positive) late neuro (stage 3)	63.1	100	99.5	p(negative) healthy/ crossreactive controls.	99.1	99.8							p>0.99 that C6 had a higher Sn p=0.002 that the 2-tier Sp is better than the C6 ELISA
Wormser	Single-tier testing with the C6 peptide ELISA kit compared with two-tier testing for Lyme disease.	2013	2-tier: Wampole Bb (IgG/IgM) ELISA test system or Vidas Lyme Screen II and MarDx Lyme Disease (IgG and IgM) Marblot Strip Test System	Vidas-Wampole_MarDx	IgG or IgM	Late	population	healthy and diseased	serum	lyme arthritis +/ all controls -	2-tier: Wampole or VIDAS II and MarDx WB IgG and IgM +/-	5	109	2196	12	95.6	p(positive) lyme arthritis	90.1	98.6	99.5	p(negative) healthy/ crossreactive controls.	99.1	99.8			2330				p=0.38 that C6 had a higher Sn p=0.002 that the 2-tier Sp is better than the C6 ELISA
Branda	Two-tiered antibody testing for Lyme disease with use of 2 enzyme immunoassays, a whole-cell sonicate enzyme immunoassay followed by a VlsE C6 peptide enzyme immunoassay	2011	2-tier: Vidas Lyme Screen or Wampole Bb (IgG/IgM) ELISA test system + Virablot WB IgG/IgM- CDC criteria	Vidas-Wampole_Virablot		Late	population	healthy (1246) and diseased (54)	serum	late lyme disease +/ controls -	standard two-tier test +/-	0	29	1293	7	100	p (positive) late lyme d			99.5	p(negative ) controls.
Branda	2-tiered antibody testing for early and late Lyme disease using only an immunoglobulin G blot with the addition of a VlsE band as the second-tier test	2010	2-tier: Vidas Lyme Screen or Wampole Bb (IgG/IgM) ELISA test system and IgM Virablot or IgG Virablot	Vidas-Wampole_Virablot	IgG or IgM	Late	population	healthy (266), diseased (103)	serum	stage 3: lyme arthritis or late neuro +/ controls -	standard 2-tier IgG by CDC criteria +/-	0	29	252	0	100	p(positive ) stage 3: lyme arthritis and late neuro			100	p(negative) controls.
Branda	2-tiered antibody testing for early and late Lyme disease using only an immunoglobulin G blot with the addition of a VlsE band as the second-tier test	2010	2-tier: Vidas Lyme Screen or Wampole Bb (IgG/IgM) ELISA test system and Virablot plus VlsE (3+ bands needed)	Vidas-Wampole_Virablot+V1sE	IgG	Late	population	healthy (266), diseased (103)	serum	stage 3: lyme arthritis or late neuro +/ controls -	Modified IgG 2-tier (with V1sE band) +/-	0	29	252	0	100	p(positive ) stage 3: lyme arthritis and late neuro			100	p(negative) controls.
Branda	2-tiered antibody testing for early and late Lyme disease using only an immunoglobulin G blot with the addition of a VlsE band as the second-tier test	2010	2-tier: Vidas Lyme Screen or Wampole Bb (IgG/IgM) ELISA test system and IgG Virablot with V1sE only	Vidas-Wampole_Virablot+V1sEonly	IgG	Late	population	healthy (266), diseased (103)	serum	stage 3: lyme arthritis or late neuro +/ controls -	V1sE band only 2-tier +/-	1	28	252	0	97	p(positive ) stage 3: lyme arthritis and late neuro			100	p(negative) controls.
Branda	2-tiered antibody testing for early and late Lyme disease using only an immunoglobulin G blot with the addition of a VlsE band as the second-tier test	2010	2-tier: Vidas Lyme Screen or Wampole Bb (IgG/IgM) ELISA test system and IgG Virablot with V1sE. Stage 1 & 2 needed V1sE and Stage 3 5/11 bands.	Vidas-Wampole_Virablot+V1sE	IgG	Late	population	healthy (266), diseased (103)	serum	stage 3: lyme arthritis or late neuro +/ controls -	Hybrid IgG 2-tier (with V1sE) +/-	0	29	252	0	100	p(positive ) stage 3: lyme arthritis and late neuro			100	p(negative) controls.
Branda	Two-tiered antibody testing for Lyme disease with use of 2 enzyme immunoassays, a whole-cell sonicate enzyme immunoassay followed by a VlsE C6 peptide enzyme immunoassay	2011	2- EIA: Vidas Lyme Screen or Wampole Bb (IgG/IgM) ELISA test system + Immunetics C6 Lyme ELISA kit	Vidas-Wampole_C6		Late	population	healthy (1246) and diseased (54)	serum	late lyme + / controls -	2-EIA IgG/IgM +/-	0	29	1293	7	100	p(positive ) late lyme			99.5	p(negative ) controls
Wormser	Single-tier testing with the C6 peptide ELISA kit compared with two-tier testing for Lyme disease.	2013	2 tier: Immunetics C6 Lyme ELISA kit + MarDx Lyme Disease (IgG and IgM) Marblot Strip Test System	C6_MarDx	IgG or IgM	Late	population	healthy and diseased	serum	late neuro (stage III) +/ all controls -	2 tier: C6 ELISA + MarDx WB IgG and IgM +/-	0	8	2197	11	100	p(positive) late neuro (stage III)	63.1	100	99.5	p(negative) healthy/ crossreactive controls.	99.1	99.9							p>99.9 that C6 had a higher Sn than the C6 2-tier, p<0.001 that the C6 2-tier Sp is better than the C6 ELISA
Wormser	Single-tier testing with the C6 peptide ELISA kit compared with two-tier testing for Lyme disease.	2013	2 tier: Immunetics C6 Lyme ELISA kit + MarDx Lyme Disease (IgG and IgM) Marblot Strip Test System	C6_MarDx	IgG or IgM	Late	population	healthy and diseased	serum	lyme arthritis +/ all controls -	2 tier: C6 ELISA + MarDx WB IgG and IgM +/-	6	108	2197	11	94.7	p(positive) lyme arthritis	88.9	98	99.5	p(negative) healthy/ crossreactive controls.	99.1	99.9							p<0.001 that C6 had a higher Sn than the C6 2-tier, p<0.001 that the C6 2-tier Sp is better than the C6 ELISA
Ledue	Evaluation of the recombinant VlsE-based liaison chemiluminescence immunoassay for detection of Borrelia burgdorferi and diagnosis of Lyme disease	2008	2 tier: Immunetics C6 Lyme ELISA kit & MarDx Lyme Disease (IgG and IgM) Marblot Strip Test System	C6_MarDx	IgG/IgM	Late	panel	non-lyme	serum	late Lyme >2months +/ controls -	ELISA - C6 IgG/IgM+/-	0	11	5	0	100	p(positive ) late Lyme >2months			100	p(negative ) controls
Ledue	Evaluation of the recombinant VlsE-based liaison chemiluminescence immunoassay for detection of Borrelia burgdorferi and diagnosis of Lyme disease	2008	2-tier: Liason Borrelia IgG /IgM assay model 310870 (CLIA) & MarDx Lyme Disease (IgG and IgM) Marblot Strip Test System	Liason_MarDx	IgG/IgM	Late	panel	non-lyme	serum	late lyme >2months +/ controls -	CLIA- VlsE assay	0	11	5	0	100	p(positive ) late lyme > 2 months			100	p(negative) controls
Ledue	New laboratory guidelines for serologic diagnosis of Lyme disease: evaluation of the two-test protocol	1996	2-tier: Cambridge, Human Lyme EIA for detect of antibodies + in-house IB	Cambridge_inhouseIB	IgG	Late	population	healthy and diseased crossreactive	serum	Late lyme disease + / controls healthy and crossreactive -	two tier, Cambridge ELISA + inhouse IB. +/-	23	18	58	0	43.9024			394	100
Porwancher	Multiplex immunoassay for Lyme disease using VlsE1-IgG and pepC10-IgM antibodies: improving test performance through bioinformatics	2011	2-tier: Zeus Lyme IgG or IgM ELISA Test system and MarDx Lyme Disease (IgG and IgM) Marblot Strip Test System	Zeus_MarDx	IgG	Late	population	healthy and diseased	serum	Arthritis (stage III) (29)	Two tier +/-	1	28	521	24	96.6	P(positive)Arthritis (stage III) (29)			95.6	p(negative) controls.
Porwancher	Multiplex immunoassay for Lyme disease using VlsE1-IgG and pepC10-IgM antibodies: improving test performance through bioinformatics	2011	2-tier- Zeus Lyme IgG or IgM ELISA Test system + Zeus AtheNA Muti-Lyte test system	Zeus_AtheNa	IgG	Late	population	healthy and diseased	serum	Neuro/carditise (stage II) (18) +/ controls -	multiplex assay +/-	0	18	521	24	100	P(positive) Neuro/carditise (stage II) (18)			95.6	p(negative) controls.
Porwancher	Multiplex immunoassay for Lyme disease using VlsE1-IgG and pepC10-IgM antibodies: improving test performance through bioinformatics	2011	2-tier- Zeus Lyme IgG or IgM ELISA Test system + Zeus AtheNA Muti-Lyte test system	Zeus_AtheNa	IgG	Late	population	healthy and diseased	serum	Arthritis (stage III) (29) +/ controls -	multiplex assay +/-	0	29	521	24	100	P(positive) Arthritis (stage III) (29)			95.6	p(negative) controls.
Johnson	Serodiagnosis of Lyme disease: accuracy of a two-step approach using a flagella-based ELISA and immunoblotting	1996	2 tier-> fla_ELISA (inhouse) and MarDx Lyme Disease (IgG and IgM) Marblot Strip Test System	flaELISA_MarDx	IgG or IgM	Late	population	all controls (healthy and crossreactive Disease) -	serum	late lyme disease +/ all controls (healthy and cross reactive D+) -	FLA ELISA + WB positive +/-	0	53	213	11	100	p(positive) late lyme disease			95	p(negative) controls (0/113 healthy + 11/111 cross reactive controls)												there is a line with the overal sn sp and this is a nested result for late lyme disease testing only.
Steere	Prospective study of serologic tests for lyme disease	2008	2-Tier: ELISA (inhouse) & MarDx Lyme Disease (IgG and IgM) Marblot Strip Test System	unknownELISA _MarDx	IgG or IgM	Late	population	healthy endemic	serum	stage 3: late neuro and arthritis + / controls healthy endemic n=86 -	2-Tier IgG/ IgM	0	31	84	2	100	p(positive) stage 3: late neuro and arthritis			99	p(negative) controls healthy endemic (n=86)
Wormser	Single-tier testing with the C6 peptide ELISA kit compared with two-tier testing for Lyme disease.	2013	2-tier: Wampole Bb (IgG/IgM) ELISA test system or Vidas Lyme Screen and MarDx Lyme Disease (IgG and IgM) Marblot Strip Test System	Vidas-Wampole_MarDx	IgG or IgM	convalescent stage I	population	healthy and diseased	serum	convalescent EM (post antibiotics)+/ all controls -	2-tier: Wampole or VIDAS II and MarDx WB IgG and IgM +/-	77	28	2196	12	26.7	p(positive)convalescent EM (post antibiotics)	18.5	36.2	99.2	p(negative) healthy/ crossreactive controls.	97.6 / 99.1	99.8 / 99.8							p<0.001 that C6 had a higher Sn p=0.002 that the 2-tier Sp is better than the C6 ELISA
Trevejo	Evaluation of two-test serodiagnostic method for early Lyme disease in clinical practice	1999	2-tier: Vidas Lyme Screen + MarDx Lyme Disease (IgG and IgM) Marblot Strip Test System	Vidas_MarDx	IgG	convalescent stage I	population	healthy controls	serum	convalescent LD + / healthy controls _	2-tier CDC criteria +/-	39	16	38	0	29	p(positive) convalescent LD			100	p(negative) controls					infinity	0.71
Trevejo	Evaluation of two-test serodiagnostic method for early Lyme disease in clinical practice	1999	2-tier Vidas Lyme Screen and MarDx Lyme Disease (IgG and IgM) Marblot Strip Test System only on equivocals.	Vidas_MarDx	IgG	convalescent stage I	population	healthy controls	serum	convalescent LD +/ healthy controls -	simplified 2-tier +/-	16	39	38	0	71	p(positive ) LD convalescent			100	p(negative) controls. healthy					infinity	0.29
Branda	2-tiered antibody testing for early and late Lyme disease using only an immunoglobulin G blot with the addition of a VlsE band as the second-tier test	2010	2-tier:Vidas Lyme Screen or Wampole Bb (IgG/IgM) ELISA test system and Virablot plus VlsE (3+ bands needed)	Vidas-Wampole_Virablot+V1sE	IgG	convalescent stage I	population	healthy and diseased	serum	stage 1: convalescent Lyme +/ controls -	Modified IgG 2-tier with V1sE band +/-	48	58	252	0	55	p(positive) stage 1 convalescent			100	p(negative) controls.												Sn lower than 2-tier for stage 1 and 2 with this modified IgG
Branda	2-tiered antibody testing for early and late Lyme disease using only an immunoglobulin G blot with the addition of a VlsE band as the second-tier test	2010	2-tier:Vidas Lyme Screen or Wampole Bb (IgG/IgM) ELISA test system and IgG Virablot with V1sE only	Vidas-Wampole_Virablot+V1sEonly	IgG	convalescent stage I	population	healthy and diseased	serum	stage 1: convalescent Lyme +/ controls -	V1sE band (only) 2-tier IgG +/-	26	80	252	0	75	p(positive) stage 1 convalescent			100	p(negative) controls.												Sn was improved vs. 2-tier with this modified IgG in convalescent and stage 2 samples.
Branda	2-tiered antibody testing for early and late Lyme disease using only an immunoglobulin G blot with the addition of a VlsE band as the second-tier test	2010	2-tier:Vidas Lyme Screen or Wampole Bb (IgG/IgM) ELISA test system and IgG Virablot with V1sE. Stage 1 & 2 needed V1sE and Stage 3 5/11 bands.	Vidas-Wampole_Virablot+V1sE	IgG	convalescent stage I	population	healthy and diseased	serum	stage 1: convalescent Lyme +/ controls -	Hybrid IgG 2-tier +/-	26	80	252	0	75	p(positive) stage 1 convalescent			100	p(negative) controls.												significant improvement in Sn vs. standard 2-tier.
Branda	2-tiered antibody testing for early and late Lyme disease using only an immunoglobulin G blot with the addition of a VlsE band as the second-tier test	2010	2-tier:Vidas Lyme Screen or Wampole Bb (IgG/IgM) ELISA test system and IgM Virablot or IgG Virablot	Vidas-Wampole_Virablot	IgG or IgM	convalescent stage I	population	healthy and diseased	serum	stage 1: convalescent Lyme +/ controls -	standard 2-tier IgG/IgM CDC criteria +/-	38	68	252	0	64	p(positive) stage 1 convalescent			100	p(negative) controls.
Wormser	Single-tier testing with the C6 peptide ELISA kit compared with two-tier testing for Lyme disease.	2013	2 tier: C6 ELISA + MarDx Lyme Disease (IgG and IgM) Marblot Strip Test System	C6_MarDx	IgG or IgM	convalescent stage I	population	healthy and diseased	serum	convalescent EM (post antibiotics) +/ all controls -	2 tier: C6 ELISA + MarDx WB IgG and IgM +/-	78	27	2197	11	25.7	p(positive) convalescent EM (post antibiotics)	17.7	35.2	99.5	p(negative) healthy/ crossreactive controls.	99.1/ 98	99.8 / 99.9							p<0.001 that C6 had a higher Sn than the C6 2-tier, p<0.001 that the C6 2-tier Sp is better than the C6 ELISA
Ledue	Evaluation of the recombinant VlsE-based liaison chemiluminescence immunoassay for detection of Borrelia burgdorferi and diagnosis of Lyme disease	2008	2 tier: C6 ELISA & MarDx Lyme Disease (IgG and IgM) Marblot Strip Test System	C6_MarDx	IgG/IgM	convalescent stage I	panel	healthy and diseased	serum	early localized lyme:/ controls healthy and diseased	C6 ELISA +/-	8	11	790	17	57.9	p(positive) early localized lyme:			97.9	p(negative ) controls
Ledue	Evaluation of the recombinant VlsE-based liaison chemiluminescence immunoassay for detection of Borrelia burgdorferi and diagnosis of Lyme disease	2008	2-tier: Liason Borrelia IgG /IgM assay model 310870 (CLIA) & MarDx Lyme Disease (IgG and IgM) Marblot Strip Test System	Liason_MarDx	IgG/IgM	convalescent stage I	panel	helathy and diseaed	serum	early localized lyme + / controls healthy + diseased	CLIA- VlsE assay IgG/IgM	6	13	791	16	68.4	p(positive) early localized lyme + /			98	p(negative) controls healthy + diseased
Porwancher	Multiplex immunoassay for Lyme disease using VlsE1-IgG and pepC10-IgM antibodies: improving test performance through bioinformatics	2011	2-tier: Zeus Lyme IgG or IgM ELISA Test system and MarDx Lyme Disease (IgG and IgM) Marblot Strip Test System	Zeus_MarDx	IgG	convalescent stage I	population	healthy and diseased	serum	Posttreatment stage I (18) +/ controls -	Two tier +/-	14	4	521	24	22.2	P(positive) early acute lyme disease			95.6	p(negative) controls.
Porwancher	Multiplex immunoassay for Lyme disease using VlsE1-IgG and pepC10-IgM antibodies: improving test performance through bioinformatics	2011	2tier: Zeus Lyme IgG or IgM ELISA Test system and MarDx Lyme Disease (IgG and IgM) Marblot Strip Test System	Zeus_MarDx	IgG or IgM	convalescent stage I	population	healthy and diseased	serum	Early convalescent phase (82) +/ controls -	Two tier +/-	26	56	521	24	68.3	P(positive) Early convalescent phase (82)			95.6	p(negative) controls.
Porwancher	Multiplex immunoassay for Lyme disease using VlsE1-IgG and pepC10-IgM antibodies: improving test performance through bioinformatics	2011	2-tier- Zeus Lyme IgG or IgM ELISA Test system + Zeus AtheNA Muti-Lyte test system	Zeus_AtheNa	IgG	convalescent stage I	population	healthy and diseased	serum	Posttreatmentf stage I (18) +/ controls -	multiplex assay +/-	7	11	521	24	61.1	P(positive) Posttreatmentf stage I (18)			95.6	p(negative) controls.
Porwancher	Multiplex immunoassay for Lyme disease using VlsE1-IgG and pepC10-IgM antibodies: improving test performance through bioinformatics	2011	2tier- Zeus Lyme IgG or IgM ELISA Test system + Zeus AtheNA Muti-Lyte test system	Zeus_AtheNa	IgG or IgM	convalescent stage I	population	healthy and diseased	serum	Early convalescent phase (82) +/ controls -	multiplex assay +/-	9	73	521	24	89	P(positive) Early convalescent phase (82)			95.6	p(negative) controls.				202
Steere	Prospective study of serologic tests for lyme disease	2008	2-Tier: ELISA (inhouse) & MarDx Lyme Disease (IgG and IgM) Marblot Strip Test System	unknownELISA _MarDx	IgG or IgM	convalescent stage I	population	healthy	serum	convalescent Lyme +/ controls healthy endemic n=86 -	2-tier IgG/IgM	27	49	84	2	64	p(positive) convalescent Lyme			99	p(negative) healthy controls from endemic region (n=86)
Liang	Sensitive and specific serodiagnosis of Lyme disease by enzyme-linked immunosorbent assay with a peptide based on an immunodominant conserved region of Borrelia burgdorferi VlsE.	1999	2-tier: CDC ELISA + MarDx Lyme Disease (IgG and IgM) Marblot Strip Test System	unknownELISA _MarDx	IgG or IgM	convalescent stage I	panel	healthy and diseased	serum	CDC serum panel was composed of 40 samples from patients who were in the convalescent phase of Lyme disease. +/ control - non-lyme results not reported.	CDC ELISA + Mardx WB IgG and IgM	10	30			75	p(positive) if convalescent Lyme D. (CDC panel)															This was the only comparison in the paper and it was not well reported.	The 99 hospitalized controls from Louisana had 2 false positives, however there were no clinical info with these samples.
Ledue	Evaluation of the recombinant VlsE-based liaison chemiluminescence immunoassay for detection of Borrelia burgdorferi and diagnosis of Lyme disease	2008	2-tier: Liason Borrelia IgG /IgM assay model 310870 (CLIA) & MarDx Lyme Disease (IgG and IgM) Marblot Strip Test System	Liason_MarDx	IgG/IgM	convalescent stages II and III	population	healthy and diseased	serum	early disseminated Lyme disease:	CLIA- VlsE IgG/IgM assay	10	31	791	16	75.6	p(positive) early disseminated Lyme disease:			98	p(|negative) controls healthy and diseased.				848
Ledue	Evaluation of the recombinant VlsE-based liaison chemiluminescence immunoassay for detection of Borrelia burgdorferi and diagnosis of Lyme disease	2008	2 tier: C6 ELISA & MarDx Lyme Disease (IgG and IgM) Marblot Strip Test System	C6_MarDx	IgG/IgM	convalescent stages II and III	population	healthy and diseased	serum	early disseminated Lyme +/ controls helathy and diseased	C6 ELISA +/-	8	33	790	17	80.5	p(positive) early disseminated lyme			97.9	p(negative ) controls healthy and diseeased				848	3080
Wormser	Single-tier testing with the C6 peptide ELISA kit compared with two-tier testing for Lyme disease.	2013	2 tier: C6 ELISA + MarDx Lyme Disease (IgG and IgM) Marblot Strip Test System	C6_MarDx	IgG or IgM	convalescent stages II and III	population	healthy and diseased	serum	convalescent neuro (stage II, post antibiotics) +/ all controls -	2 tier: C6 ELISA + MarDx WB IgG and IgM +/-	7	17	2197	11	70.8	p(positive) convalescent neuro (stage II, post antibiotics)	48.9	87.4	99.5	p(negative) healthy/ crossreactive controls.	99.1/ 98	99.8 / 99.9		2232					p=0.13 that C6 had a higher Sn than the C6 2-tier, p<0.001 that the C6 2-tier Sp is better than the C6 ELISA
Wormser	Single-tier testing with the C6 peptide ELISA kit compared with two-tier testing for Lyme disease.	2013	2-tier: Wampole Bb (IgG/IgM) ELISA test system or Vidas Lyme Screen and MarDx WB IgG and IgM	Vidas-Wampole_MarDx	IgG or IgM	convalescent stages II and III	population	healthy and diseased	serum	convalescent neuro (stage II) +/ all controls -	2-tier: Wampole or VIDAS II and MarDx WB IgG and IgM +/-	6	18	2196	12	75	p(positive) convalescent neuro (stage II)	53.3	90.2	99.2	p(negative) healthy/ crossreactive controls.	97.6 / 99.1	99.8 / 99.8		2232					p=0.38 that C6 had a higher Sn p=0.002 that the 2-tier Sp is better than the C6 ELISA
Porwancher	Multiplex immunoassay for Lyme disease using VlsE1-IgG and pepC10-IgM antibodies: improving test performance through bioinformatics	2011	2-tier: Zeus Lyme IgG or IgM ELISA Test system and MarDx Lyme Disease (IgG and IgM) Marblot Strip Test System	Zeus_MarDx	IgG	convalescent stages II and III	population	healthy and diseased	serum	Posttreatmentf stages II and III (16) +/ controls -	Two tier +/-	3	13	521	24	81.3	P(positive)Posttreatmentf stages II and III (16)			95.6	p(negative) controls.				561
Porwancher	Multiplex immunoassay for Lyme disease using VlsE1-IgG and pepC10-IgM antibodies: improving test performance through bioinformatics	2011	2-tier- Zeus Lyme IgG or IgM ELISA Test system + Zeus AtheNA Muti-Lyte test system	Zeus_AtheNa	IgG	convalescent stages II and III	population	healthy and diseased	serum	Posttreatmentf stages II and III (16) +/ controls -	multiplex assay +/-	0	16	521	24	100	P(positive) Posttreatmentf stages II and III (16)			95.6	p(negative) controls.				561

## Sheet: Table3
Author	Title	pubdate	TESTS	IgG or IgM	Disease Group	Control Group	Sample Type_comment	StageLymeDisease_comment	Other_Descriptors_comment	D+/-_comment	T+/-_comment	SigTest_comment	P-vlaue_comment	D+|T-	D+|T+	D-|T-	D-|T+	Sn_value_comment	Sn_def_comment	Sn_LCI_comment	Sn_HCI_comment	Sp_value_comment	Sp_Def_comment	Sp_LCI_comment	Sp_HCI_comment	PPV	NPV	LR+	LR-	ROC	OtherOutcomes	AdditionalComments?
			ALL LYME
Bacon, R. M., Biggerstaff, B. J., Schriefer, M. E., Gilmore, R. D. Jr, Philipp, M. T., Steere, A. C., Wormser, G. P., Marques, A. R., and Johnson, B. J.	Serodiagnosis of Lyme disease by kinetic enzyme-linked immunosorbent assay using recombinant VlsE1 or peptide antigens of Borrelia burgdorferi compared with 2-tiered testing using whole-cell lysates	2003	kELISA: rVlsE1	IgG	early acute, early disseminated, late disseminated, neuro lyme	healthy (257) and diseased (302)	serum	all stages		Lyme disease or not Lyme disease	rVlsE1 IgG positive or negative			96	184	553	6	0.657	Lyme disease +/-	0.599	0.710	0.99	controls were non Lyme	0.977	0.995					0.889 (CI 0.861-0.919)	The lowest sensitivity (0.438) was observed for pa- tients with acute EM. Most patients with only a single EM site and no constitutional signs had not yet developed antibodies to rVlsE1 (sensitivity, 0.21; 9 of 42 patients). If a patient had signs of disseminated infection [40] as well as EM, seropositivity increased to 0.68 (26 of 38). For a subset of 68 of 80 patients with early acute Lyme dise…
Bacon, R. M., Biggerstaff, B. J., Schriefer, M. E., Gilmore, R. D. Jr, Philipp, M. T., Steere, A. C., Wormser, G. P., Marques, A. R., and Johnson, B. J.	Serodiagnosis of Lyme disease by kinetic enzyme-linked immunosorbent assay using recombinant VlsE1 or peptide antigens of Borrelia burgdorferi compared with 2-tiered testing using whole-cell lysates	2003	kELISA: rVlsE1	IgM	early acute, early disseminated, late disseminated, neuro lyme	healthy (257) and diseased (302)	serum	all stages		Lyme disease +/-	rVlsE1 IgM +/-			178	102	553	6	0.364	SN for all lyme cases	0.31	0.422	0.99	based on non-Lyme case results.	0.977	0.995					0.874 (CI 0.847-0.899)	. This assay detected IgM antibody in only 1 of 37 patients (sensitivity, 0.027 [95% CI, 0.001–0.138]) from whom serum was collected within 1 week of the onset of EM (figure 3). Among 31 patients from whom serum was collected 2–4 weeks after the onset of EM, the sensitivity of the assay was 0.323 (95% CI, 0.186– 0.499). The false positives in this IgM test were clustered in the category of health…
Bacon, R. M., Biggerstaff, B. J., Schriefer, M. E., Gilmore, R. D. Jr, Philipp, M. T., Steere, A. C., Wormser, G. P., Marques, A. R., and Johnson, B. J.	Serodiagnosis of Lyme disease by kinetic enzyme-linked immunosorbent assay using recombinant VlsE1 or peptide antigens of Borrelia burgdorferi compared with 2-tiered testing using whole-cell lysates	2003	kELISA: rVlsE1	IgG or IgM	early acute, early disseminated, late disseminated, neuro lyme	healthy (257) and diseased (302)	serum	all stages	SN/Sp for these run in paralell.. ie: positive if positive on either test.	Lyme Disease vs Not Lyme Disease	T+= positive on either rVlsE1 IgG or rVlsE1 IgM (parallel testing)			77	203	547	12	0.725	positive if positive on IgG or IgM	0.669	0.774	0.979	Negative if both tests were negative. (Sp decreased)	0.963	0.988						extra info about this pair: . The sensitivity for detecting exposure to B. burgdorferi in 37 patients from whom serum was collected within 1 week of the onset of EM remained at 0.162 (95% CI, 0.077–0.311) with the addition of the IgM results, which reflects the extremely low sensitivity (0.027) of the IgM test alone (fig- ure 3). The sensitivity of the in parallel test for 31 patients from whom s…
Bacon, R. M., Biggerstaff, B. J., Schriefer, M. E., Gilmore, R. D. Jr, Philipp, M. T., Steere, A. C., Wormser, G. P., Marques, A. R., and Johnson, B. J.	Serodiagnosis of Lyme disease by kinetic enzyme-linked immunosorbent assay using recombinant VlsE1 or peptide antigens of Borrelia burgdorferi compared with 2-tiered testing using whole-cell lysates	2003	kELISA: C6 peptide	IgG	early acute, early disseminated, late disseminated, neuro lyme	healthy (257) and diseased (302)	serum	all stages of Lyme Disease		Lyme +/-	C6 IgG +/-			94	186	553	6	0.664	based on Lyme disease +/-	0.607	0.717	0.99	based on non-Lyme test +/-	0.977	0.995					0.955 CI (0.941-0.968)	Unlike the IgG antibody response to rVlsE1, there was not a significant difference in seropositivity to C6 peptide between patients with localized and those with disseminated infection (18 of 42 vs. 18 of 38, respectively). The sensitivity for detecting antibody in 37 patients from whom serum was collected within 1 week of onset of EM was 0.297 (95% CI, 0.175–0.458; figure 3). The sensitivity of …
Bacon, R. M., Biggerstaff, B. J., Schriefer, M. E., Gilmore, R. D. Jr, Philipp, M. T., Steere, A. C., Wormser, G. P., Marques, A. R., and Johnson, B. J.	Serodiagnosis of Lyme disease by kinetic enzyme-linked immunosorbent assay using recombinant VlsE1 or peptide antigens of Borrelia burgdorferi compared with 2-tiered testing using whole-cell lysates	2003	kELISA: pepC10	IgM	early acute, early disseminated, late disseminated, neuro lyme	healthy (257) and diseased (302)	serum	all stages		Lyme disease +/-	papC10 IgM +/-			173	107	553	6	0.382	lyme disease test +ves.	0.327	0.440	0.99	non Lyme tests results	0.977	0.995					0.801 (CI 0.764-0.839)	The sensitivity for detecting antibody in 37 patients from whom serum was collected within 1 week after the onset of EM was 0.270 (95% CI, 0.154–0.430); this was ∼ 10-fold more sensitive than the rVlsE1 IgM kELISA (figure 3). The sensitivity of the assay for 31 patients from whom serum was collected within 2–4 weeks after the onset of EM was 0.548 (95% CI, 0.378–0.708), which is nearly identical …
Bacon, R. M., Biggerstaff, B. J., Schriefer, M. E., Gilmore, R. D. Jr, Philipp, M. T., Steere, A. C., Wormser, G. P., Marques, A. R., and Johnson, B. J.	Serodiagnosis of Lyme disease by kinetic enzyme-linked immunosorbent assay using recombinant VlsE1 or peptide antigens of Borrelia burgdorferi compared with 2-tiered testing using whole-cell lysates	2003	kELISA: C6 peptide or pepC10	IgG or IgM	All stages: early acute, early disseminated, late disseminated, neuro lyme	healthy (257) and diseased (302)	serum	all stages	these tests were evaluated in parallel: positive on one classified the sample as positive	Lyme disease vs not Lyme disease	T+= positive on either C6 IgG or pepC10 IgM (parallel testing)			62	218	547	12	0.778	positive on either test classified the test as positive.	0.726	0.823	0.979	negative on both tests classed the control as negative	0.963	0.988						Sensitivity increased to 0.778 (95% CI, 0.726–0.823), a gain of 0.103 over 2-tiered analysis. The ability to detect antibody in 37 patients from whom serum was collected within 1 week of the onset of EM was markedly improved (0.487 [95% CI, 0.334–0.641]), increasing to 3 times the sensitivity of 2-tiered testing. The sen- sitivity for 31 patients from whom serum was collected with- in 2–4 weeks a…
Bacon, R. M., Biggerstaff, B. J., Schriefer, M. E., Gilmore, R. D. Jr, Philipp, M. T., Steere, A. C., Wormser, G. P., Marques, A. R., and Johnson, B. J.	Serodiagnosis of Lyme disease by kinetic enzyme-linked immunosorbent assay using recombinant VlsE1 or peptide antigens of Borrelia burgdorferi compared with 2-tiered testing using whole-cell lysates	2003	kELISA: rVlsE1 or pepC10	IgG or IgM	All stages: early acute, early disseminated, late disseminated, neuro lyme	healthy (257) and diseased (302)	serum	all lyme	two tests run in parallel- so a positive on either classified individual as positive.	Lyme Disease vs. Not Lyme Disease	T+= positive test on either rVlsE1 IgG or pepC10 IgM (parallel testing)			68	212	547	12	0.757	positive on one tests, classed the Lyme patient as positive	0.696	0.797	0.979	negative on both tests, then the control was negative	0.963	0.988						The sensitivity for detecting exposure to B. burgdorferi in 37 patients from whom serum was collected within 1 week after the onset of EM was 0.351 (95% CI, 0.218–0.512; figure 3). The sensitivity of the in parallel test for 31 patients from whom serum was collected within 2–4 weeks after the onset of EM was 0.710 (95% CI, 0.534–0.839), a result that also was superior to that of 2-tiered testing.
Branda, J. A., Linskey, K., Kim, Y. A., Steere, A. C., and Ferraro, M. J.	Two-tiered antibody testing for Lyme disease with use of 2 enzyme immunoassays, a whole-cell sonicate enzyme immunoassay followed by a VlsE C6 peptide enzyme immunoassay	2011	C6 EIA alone IgG/IgM (immunetics)	IgG or IgM	All stages: early acute, early neuro/carditis, late neuro/arthritis	healthy (1246) and diseased (54)	serum	early + late lyme disease includes EM, neuro, carditis and arthritis.		all Lyme disease +/ controls -	C6 EIA IgG/IgM +/-			50	119	1279	21	70	p(positive) early and late lyme disease			98.4	p(negative) controls			43% if LD prev is 1.7%
Burbelo, P. D., Issa, A. T., Ching, K. H., Cohen, J. I., Iadarola, M. J., and Marques, A.	Rapid, simple, quantitative, and highly sensitive antibody detection for lyme disease	2010	C6 ELISA (Immunetics)	IgG or IgM	All stages: The 84 samples from patients with Lyme disease originated from 80 separate patients. There were 22 samples from patients with EM, 13 samples from patients with MEM, 16 samples from patients with acute neuroborreliosis, 3 samples from patients with cardiac involvement, 12 samples from patients with Lyme arthritis, 8 samples from patients with late neuroborreliosis, and 10 samples from …	Diseased: Samples were obtained from three non-Lyme disease control populations: (i) Sera from 12 multiple sclerosis patients were obtained from Christine Rohowsky-Kochan, Department of Neurosciences, University of Medicine and Dentistry of New Jersey, New Jersey Medical School (Newark, N.J.). (ii) Twenty-two Venereal Disease Research Laboratory (VDRL)-positive sera (at titers between 1:2 and 1:2…	serum	all stages		Lyme disease +ve / controls -ve	C6 ELISA +/-			2	82	54	1	98	p(positive ) lyme disease	93	100	98	p(negative) controls	90	100						The three patients who acquired Lyme disease in Europe were positive by both the C6 ELISA and the VOVO LIPS test. Unlike the limited dynamic range of the C6ELISA (0.11 to 12.89 optical density units), the VOVO LIPS test showed a markedly greater dynamic range spanning over 10,000-fold (Fig. 3A) and did not require additional serum dilution. Lastly, correlation of the log10-transformed LIPS test v…
Mogilyansky, E., Loa, C. C., Adelson, M. E., Mordechai, E., and Tilton, R. C.	Comparison of Western immunoblotting and the C6 Lyme antibody test for laboratory detection of Lyme disease	2004	C6 ELISA IgG and IgM	IgG or IgM	all lyme	non-Lyme (CDC panel)	sera	ND		Lyme +/- aResults are positive or negative according to MarDx WB reference results provided by BBI or the CDC. (Disease + was IgG or IgM positive)	C6 ELISA +/-			0	42	11	4	100	p(positive) Lyme D			73	p(negative) controls.								proportion agreement with panel: 93%
Wormser, G. P., Schriefer, M., Aguero-Rosenfeld, M. E., Levin, A., Steere, A. C., Nadelman, R. B., Nowakowski, J., Marques, A., Johnson, B. J. B., and Dumler, J. S.	Single-tier testing with the C6 peptide ELISA kit compared with two-tier testing for Lyme disease.	2013	C6 ELISA	IgG or IgM	All LD	healthy and diseased	serum	All LD		All LD +/ all controls -	C6 ELISA +/-			142	427	2184	24	75	p(positive) All LD	71.3	78.5	98.8 /99.5	p(negative) healthy/ crossreactive controls.	98.2 / 98	99.3 /99.9
Liang FangTing, Steere, A. C., Marques, A. R., Johnson, B. J. B., Miller, J. N., and Philipp, M. T.	Sensitive and specific serodiagnosis of Lyme disease by enzyme-linked immunosorbent assay with a peptide based on an immunodominant conserved region of Borrelia burgdorferi VlsE.	99	C6 ELISA	IgG or IgM	All lyme CDC serum panel was composed of 40 samples from patients who were in the convalescent phase of Lyme disease.	healthy and diseased	serum	CDC serum panel was composed of 40 samples from patients who were in the convalescent phase of Lyme disease.		CDC serum panel was composed of 40 samples from patients who were in the convalescent phase of Lyme disease.+/ Controls = diseased (77) and non-endemic hospital patients (99) -	C6 ELISA +/-			6	34	174	2	85	p(positive) CDC serum panel was composed of 40 samples from patients who were in the convalescent phase of Lyme disease.			99	p(negative) controls diseased and non-endemic hospitalized.								Animal Model with monkeys: 1: time to reaction with C6 ELISA and cross-reactivity with OspA vaccinated individuals. To ascertain whether high-titer anti-OspA antibodies could cross-react with the C6 peptide, serum samples from four rhesus macaques that had been vaccinated with an OspA vaccine formulation also used in humans (26, 36) were tested with the C6 ELISA. The anti-OspA antibody geometric …	Note: the hospitalized controls from Louisianna - there was NO clinical history available. It was assumed that they were non-lyme.
Gomes-Solecki, M. J., Meirelles, L., Glass, J., and Dattwyler, R. J.	Epitope length, genospecies dependency, and serum panel effect in the IR6 enzyme-linked immunosorbent assay for detection of antibodies to Borrelia burgdorferi	2007	C6 ELISA - with the B31-25 target	IgG / IgM	All: early and late LYme	healthy and diseased	serum	early and late LYme		early and late LYme +/ healthy and diseased controls.-	C6 ELISA - with the B31-25 target +/-			32	41	126	5	56	p(positive) lyme			96.2	p(negative) controls								Amer acute Lyme 27/53 and late= 14/20. Austrian 11/30 (37%) and Portuguese 17/100 (17%)
Gomes-Solecki, M. J., Meirelles, L., Glass, J., and Dattwyler, R. J.	Epitope length, genospecies dependency, and serum panel effect in the IR6 enzyme-linked immunosorbent assay for detection of antibodies to Borrelia burgdorferi	2007	C6 ELISA with IP90-25 target	IgG / IgM	All: early and late lyme	healthy and diseased	serum	early and late lyme		early and late lyme +/ controls healthy and diseased	C6 ELISA with IP90-25 target +/-			38	35	125	6	48	p(positive) early and late lyme			95.4	p(negative) controls healthy and diseased.								American acute 27/23 and late 14/20. Austrian 9/30 and Portuguese 22/100.
Gomes-Solecki, M. J., Meirelles, L., Glass, J., and Dattwyler, R. J.	Epitope length, genospecies dependency, and serum panel effect in the IR6 enzyme-linked immunosorbent assay for detection of antibodies to Borrelia burgdorferi	2007	C6 ELISA - B31-17 target	IgG / IgM	All: early and late LYme	healthy and diseased	serum	early and late LYme		early and late LYme + / controls healthy and diseased -	C6 ELISA - B31-17 target			35	38	125	6	52	p(positive) early and late LYme			95.4	p(negative) controls.								American sample early 24/53 late 12/20 . Austrian 10/30 and Portuguese 8/100
Gomes-Solecki, M. J., Meirelles, L., Glass, J., and Dattwyler, R. J.	Epitope length, genospecies dependency, and serum panel effect in the IR6 enzyme-linked immunosorbent assay for detection of antibodies to Borrelia burgdorferi	2007	C6 ELISA with IP90-17 target	IgG / IgM	All: early and late Lyme	healthy and diseased		early and late Lyme		early and late Lyme +/ controls healthy and diseased -	C6 ELISA with IP90-17 target +/-			36	37	118	13	51	P(positive) early and late Lyme			90.1	p(negative ) controls								American sample:early 23/53 and late 14/20. Austrian 8/30 and Portuguese 13/100.
Brunner, M. and Sigal, L. H.	Use of serum immune complexes in a new test that accurately confirms early Lyme disease and active infection with Borrelia burgdorferi	2001	Free Antibody EMIBA	IgG or IgM	all stages Patients (n _x0006_ 131) were evaluated at the Lyme Disease Center for possible Lyme disease. Of the 131 patients, 64 had active Lyme disease at the time of phlebotomy, 28 had evidence of prior Lyme disease but not of active infection at the time of phlebotomy, and 39 had no evidence of present or past Lyme disease. See Appendix, Table A1, for raw data. CI, conﬁdence interval	previous lyme n=28 and controls (no Lyme disease) n=39 were -ve disease	serum	all stages		Lyme disease (n=64) were +ve disease: previous lyme n=28 and controls (no Lyme disease) n=39 were -ve disease	free antibody EMIBA +/-			3	61	61	6	95	p(positive) if active Lyme disease	86	99	91	p(negative) if controls (prior Lyme or non-Lyme)	81	96
Brunner, M. and Sigal, L. H.	Use of serum immune complexes in a new test that accurately confirms early Lyme disease and active infection with Borrelia burgdorferi	2001	free antibody EMIBA	IgG or IgM	all stages CDC Panel of 42: Results are for 38 serum samples from the CDC data bank. In the four remaining samples, clinical information was insufﬁcient to determine if the patients had active or prior infection.	controls (no Lyme disease) n=29 were -ve disease	serum	all stages		Lyme disease (n=9) were +ve disease: controls (no Lyme disease) n=29 were -ve disease	EMIBA +/-			0	9	14	15	100	p(positive) if active Lyme disease	63	99	48	p(negative) if controls (prior Lyme or non-Lyme)	30	66						The difference between the speciﬁcity of the free-antibody assay and that of the CDC ELISA was 31% (95% CI, 8 to 54%; P _x0007_ 0.001).
Brunner, M. and Sigal, L. H.	Use of serum immune complexes in a new test that accurately confirms early Lyme disease and active infection with Borrelia burgdorferi	2001	EMIBA	IgG or IgM	all stages CDC Panel of 42: Results are for 38 serum samples from the CDC data bank. In the four remaining samples, clinical information was insufﬁcient to determine if the patients had active or prior infection.	controls (no Lyme disease) n=29 were -ve disease	serum	all stages		Lyme disease (n=9) were +ve disease: controls (no Lyme disease) n=29 were -ve disease	MarDx IgM ELISA +/-			0	9	19	10	100	p(positive) if active Lyme disease	63	99	66	p(negative) if controls (prior Lyme or non-Lyme)	46	81						The difference between the speciﬁcity of EMIBA and that of the free-antibody assay was 17% (95% CI, 0 to 34%; P _x0007_ 0.05). The difference between the speciﬁcity of EMIBA and that of the CDC ELISA was 48% (95% CI, 25 to 71%; P _x0007_ 0.001).
Brunner, M. and Sigal, L. H.	Use of serum immune complexes in a new test that accurately confirms early Lyme disease and active infection with Borrelia burgdorferi	2001	EMIBA	IgG or IgM	all stages Patients (n _x0006_ 131) were evaluated at the Lyme Disease Center for possible Lyme disease. Of the 131 patients, 64 had active Lyme disease at the time of phlebotomy, 28 had evidence of prior Lyme disease but not of active infection at the time of phlebotomy, and 39 had no evidence of present or past Lyme disease. See Appendix, Table A1, for raw data. CI, conﬁdence interval	previous lyme n=28 and controls (no Lyme disease) n=39 were -ve disease	serum	all stages		Lyme disease (n=64) were +ve disease: previous lyme n=28 and controls (no Lyme disease) n=39 were -ve disease	EMIBA +/-			1	63	64	3	98	p(positive) if active Lyme disease	90	100	96	p(negative) if controls (prior Lyme or non-Lyme)	87	99						Agreement between the two tests	” We favor the term “anti-B. burgdorferi antibody test” as preferable to the more euphonious but also more prejudicial term “Lyme disease test.” Even in circumstances where the clinical likelihood of Lyme disease is very high, this can, at best, be a “seroconﬁrmatory,” not a “serodiagnostic” test. Many serologic assays are currently available to detect anti-B. burgdorferi antibodies, but all shar…
Brunner, M. and Sigal, L. H.	Use of serum immune complexes in a new test that accurately confirms early Lyme disease and active infection with Borrelia burgdorferi	2001	MarDx IgM ELISA	IgM	all stages Patients (n _x0006_ 131) were evaluated at the Lyme Disease Center for possible Lyme disease. Of the 131 patients, 64 had active Lyme disease at the time of phlebotomy, 28 had evidence of prior Lyme disease but not of active infection at the time of phlebotomy, and 39 had no evidence of present or past Lyme disease. See Appendix, Table A1, for raw data. CI, conﬁdence interval	previous lyme n=28 and controls (no Lyme disease) n=39 were -ve disease	serum	all stages		Lyme disease (n=64) were +ve disease: previous lyme n=28 and controls (no Lyme disease) n=39 were -ve disease	MarDx IgM ELISA +/-			22	42	51	16	66	p(positive) if active Lyme disease	53	77	76	p(negative) if controls (prior Lyme or non-Lyme)	64	86
Brunner, M. and Sigal, L. H.	Use of serum immune complexes in a new test that accurately confirms early Lyme disease and active infection with Borrelia burgdorferi	2001	MarDx IgM ELISA	IgM	all stages CDC Panel of 42: Results are for 38 serum samples from the CDC data bank. In the four remaining samples, clinical information was insufﬁcient to determine if the patients had active or prior infection.	controls (no Lyme disease) n=29 were -ve disease	serum	all stages		Lyme disease (n=9) were +ve disease: controls (no Lyme disease) n=29 were -ve disease	MarDx IgM ELISA +/-			2	7	12	16	78	p(positive) if active Lyme disease	40	96	43	p(negative) if controls (prior Lyme or non-Lyme)	25	63
Brunner, M. and Sigal, L. H.	Use of serum immune complexes in a new test that accurately confirms early Lyme disease and active infection with Borrelia burgdorferi	2001	MarDx IgG ELISA	IgG	all stages Patients (n _x0006_ 131) were evaluated at the Lyme Disease Center for possible Lyme disease. Of the 131 patients, 64 had active Lyme disease at the time of phlebotomy, 28 had evidence of prior Lyme disease but not of active infection at the time of phlebotomy, and 39 had no evidence of present or past Lyme disease. See Appendix, Table A1, for raw data. CI, conﬁdence interval	previous lyme n=28 and controls (no Lyme disease) n=39 were -ve disease	serum	all stages		Lyme disease (n=64) were +ve disease: previous lyme n=28 and controls (no Lyme disease) n=39 were -ve disease	MarDx IgG ELISA +/-			27	37	51	9	58	p(positive) if active Lyme disease	45	70	87	p(negative) if controls (prior Lyme or non-Lyme)	76	93
Brunner, M. and Sigal, L. H.	Use of serum immune complexes in a new test that accurately confirms early Lyme disease and active infection with Borrelia burgdorferi	2001	MarDx IgG ELISA	IgG	all stages CDC Panel of 42: Results are for 38 serum samples from the CDC data bank. In the four remaining samples, clinical information was insufﬁcient to determine if the patients had active or prior infection.	controls (no Lyme disease) n=29 were -ve disease	serum	all stages		Lyme disease (n=9) were +ve disease: controls (no Lyme disease) n=29 were -ve disease	MarDx IgG ELISA +/-			2	7	16	12	78	p(positive) if active Lyme disease	40	96	57	p(negative) if controls (prior Lyme or non-Lyme)	39	75
Yu ZhiGuang, Carter, J. M., Sigal, L. H., and Stein, S.	Multi-well ELISA based on independent peptide antigens for antibody capture. Application to Lyme disease serodiagnosis.	96	MarDx Elisa IgG and Ig	IgM and IgG	ALL Lyme -CDC lab panel.	non-Lyme	serum	all lyme disease		all lyme disease + / controls -	MarDx Elisa IgG and IgM			10	31	5	0	88	p(positive ) all lyme disease			71	p(negative) controls.
Yu ZhiGuang, Carter, J. M., Sigal, L. H., and Stein, S.	Multi-well ELISA based on independent peptide antigens for antibody capture. Application to Lyme disease serodiagnosis.	96	MarDx ELISA IgG / IgM	IgM and IgG	ALL Lyme -lab panel.	non-Lyme	serum	all Lyme ND		Lyme +/ non-Lyme diagnosis	MarDx ELISA IgG or IgM +/- Note: equivocals considered negative.			3	14	22	2	82	p(positive) Lyme .. paper reports as 81, 14/17=0.82			92	p(negative) non-Lyme , paper reports as 88%, but 22/24=0.92
Brunner, M. and Sigal, L. H.	Use of serum immune complexes in a new test that accurately confirms early Lyme disease and active infection with Borrelia burgdorferi	2001	ELISA: CDC's flagellin-enriched IgM and IgG ELISA	IgG or IgM	all stages CDC Panel of 42: Results are for 38 serum samples from the CDC data bank. In the four remaining samples, clinical information was insufﬁcient to determine if the patients had active or prior infection.	controls (no Lyme disease) n=29 were -ve disease	serum	all stages		Lyme disease (n=9) were +ve disease: controls (no Lyme disease) n=29 were -ve disease	MarDx IgG WB +/-			0	9	5	24	100	p(positive) if active Lyme disease	63	99	17	p(negative) if controls (prior Lyme or non-Lyme)	7	36
Burbelo, P. D., Issa, A. T., Ching, K. H., Cohen, J. I., Iadarola, M. J., and Marques, A.	Rapid, simple, quantitative, and highly sensitive antibody detection for lyme disease	2010	VOVO LIPS luciferase immunoprecipitation systems (LIPSs): VOVO O, a hybrid molecule, VlsE peptides derived from B. burgdorferi strain 31 and B. garinii P90 and the OspC sequences from B. burgdorferi strain 31	IgG or IgM	All stages: The 84 samples from patients with Lyme disease originated from 80 separate patients. There were 22 samples from patients with EM, 13 samples from patients with MEM, 16 samples from patients with acute neuroborreliosis, 3 samples from patients with cardiac involvement, 12 samples from patients with Lyme arthritis, 8 samples from patients with late neuroborreliosis, and 10 samples from …	Diseased: Samples were obtained from three non-Lyme disease control populations: (i) Sera from 12 multiple sclerosis patients were obtained from Christine Rohowsky-Kochan, Department of Neurosciences, University of Medicine and Dentistry of New Jersey, New Jersey Medical School (Newark, N.J.). (ii) Twenty-two Venereal Disease Research Laboratory (VDRL)-positive sera (at titers between 1:2 and 1:2…				Lyme +ve/ controls -ve	LIPS +/-			2	82	55	0	98	p(positive) Lyme disease	93	100	100	p(negative) controls	94	100						The three patients who acquired Lyme disease in Europe were positive by both the C6 ELISA and the VOVO LIPS test. Unlike the limited dynamic range of the C6ELISA (0.11 to 12.89 optical density units), the VOVO LIPS test showed a markedly greater dynamic range spanning over 10,000-fold (Fig. 3A) and did not require additional serum dilution. Lastly, correlation of the log10-transformed LIPS test v…
Yu, Z., Carter, J. M., Huang, S. Y., Lackland, H., Sigal, L. H., and Stein, S.	Presentation of peptide antigens as albumin conjugates for use in detection of serum antibodies by enzyme-linked immunosorbent assay	96	ELISA with h 1:13 BSA:Fla as the antigen	IgG or IgM	lyme disease - panel	non-lyme	serum	unknown stage		Lyme D, stage unknown + / non-lyme controls	ELISA with h 1:13 BSA:Fla as the antigen +/-			5	11	24	1	69	p(positive) Lyme disease			96	p(negative ) control (unknown controls)
Yu, Z., Carter, J. M., Huang, S. Y., Lackland, H., Sigal, L. H., and Stein, S.	Presentation of peptide antigens as albumin conjugates for use in detection of serum antibodies by enzyme-linked immunosorbent assay	96	ELISA with h 1:13 BSA:Fla as the antigen	IgG or IgM	lyme disease -CDC panel	non-lyme	serum	Lyme disease (unknown stage) CDC panel B		lyme disease + / non-lyme disease - (CDC panel, unknown disease status)	ELISA h 1:13 BSA:Fla antigen +/-			11	24	10	1	69	p(positive) lyme disease CDC panel			91	p(negative) controls
Yu ZhiGuang, Carter, J. M., Sigal, L. H., and Stein, S.	Multi-well ELISA based on independent peptide antigens for antibody capture. Application to Lyme disease serodiagnosis.	96	ELISA= 8 synthetic peptide	IgM and IgG	ALL Lyme -lab panel.	non-Lyme	serum	lab panel. Lyme status ND- TABLE 2		MarDx ELISA IgG and IgM +/-, note equivocals were considered negative.	peptide ELISA IgG and IgM +/-			1	15	22	3														The sensitivity of the combined peptide ELISA is 100% and the specifictiy is 92% (2 false positives, one fo which ws also positive on the MarDx elisa.). The sensitivity of the commercial MarDx ELISA is 81%; the specificity is 88%, assuming that an equivocal is considered negative or 68%, assuming that an equivocal cannot be classified as positive or negative. (The latter makes no sense).
Yu ZhiGuang, Carter, J. M., Sigal, L. H., and Stein, S.	Multi-well ELISA based on independent peptide antigens for antibody capture. Application to Lyme disease serodiagnosis.	96	ELISA= 8 synthetic peptide	IgM and IgG	ALL Lyme -CDC lab panel.	non-Lyme	serum	all lyme D		all lyme + / controls -	peptide ELISA IgG and IgM +/-			13	28	5	0	75	p(positive) all lyme			71	p(negative ) controls.
Yu ZhiGuang, Carter, J. M., Sigal, L. H., and Stein, S.	Multi-well ELISA based on independent peptide antigens for antibody capture. Application to Lyme disease serodiagnosis.	96	ELISA= 8 synthetic peptide	IgM and IgG	ALL Lyme -lab panel.	non-Lyme	serum	all Lyme (ND)		Lyme + / non-Lyme diagnosis -	combined peptide ELISA +/-			0	17	23	1	100	p(positive) Lyme			96	p(negative) non-Lyme diagnosed samples (Note in the paper they report 2 false positives and an sp of 92%. But the table only has #13 as an FP...
Pavia, C. S., Wormser, G. P., Bittker, S., and Cooper, D.	An indirect hemagglutination antibody test to detect antibodies to Borrelia burgdorferi in patients with Lyme disease	2000	IHA (B31 and B126 strain) (indirect Hemagglutination antibody test)	IgG or IgM	Panel- 10 Lyme, 10 syphilis and 10 controls.	healthy and diseased	serum	Panel- 10 Lyme, 10 syphilis and 10 controls.		Lyme +/ syphilis or controls -	IHA +/-			0	10	19	1
Pavia, C. S., Wormser, G. P., Bittker, S., and Cooper, D.	An indirect hemagglutination antibody test to detect antibodies to Borrelia burgdorferi in patients with Lyme disease	2000	Lyme Stat System - ELISA (Biowhittaker, Inc. Walkersville, MD, USA)	IgG or IgM	Panel- 10 Lyme, 10 syphilis and 10 controls.	healthy and diseased	serum	Panel- 10 Lyme, 10 syphilis and 10 controls.		lyme + / syphilis + controls -	ELISA +/-			2	8	14	6
Callister, S. M., Jobe, D. A., Schell, R. F., Pavia, C. S., and Lovrich, S. D.	Sensitivity and specificity of the borreliacidal-antibody test during early Lyme disease: a "gold standard"?	96	BAT with Bb. 297= produces OspA and OspB and 50772= doesn't produce OspA or OspB. (Calister 1994 The borreliacidal assay was performed using a modifica¬tion of a previously described procedure.)	IgM or IgG	early Lyme	healthy an diseased	serum	early Lyme		early lyme +/ volunteer and diseased controls -	BAT +/-			13	34	129	1	72	p(positive ) early lyme			99	p(negative ) controls.								In comparision the EIA had an Sn of 28% (BAT 72), but discordant numbers not provided. Also the other samples: 5 EM /5 lyme arthitis samples showed that there were high titers for 50772 (non-OspA/B) for early and high 297 titers for arthritis. In the 13 EM group the BAT found 2/13 (15%) positive for 297 and 8/13 (62%) for 50772 which was a combined Sn of 77%.
			EARLY LYME
Branda, J. A., Linskey, K., Kim, Y. A., Steere, A. C., and Ferraro, M. J.	Two-tiered antibody testing for Lyme disease with use of 2 enzyme immunoassays, a whole-cell sonicate enzyme immunoassay followed by a VlsE C6 peptide enzyme immunoassay	2011	C6 EIA alone IgG/IgM (immunetics)	IgG or IgM	early Lyme (acute EM and acute neuro/ carditis)	healthy (1246) and diseased (54)	serum	early Lyme (acute EM and acute neuro/ carditis)		early lyme disease +/ controls -	C6 EIA IgG/IgM +/-			50	90	1279	21	64	p(positive ) early lyme disease			98.4	p(negative) controls
Steere, A. C., McHugh, G., Damle, N., and Sikand, V. K.	Prospective study of serologic tests for lyme disease	2008	C6 ELISA IgG	IgG	early acute EM	healthy and diseased	serum	early acute EM		early acute EM/ controls with other diseases, healthy n=211	C6 ELISA IgG +/-			54	22	205	6	29	p(postive) early acute EM			96	p(negative) controls diseases + healthy n=211
Steere, A. C., McHugh, G., Damle, N., and Sikand, V. K.	Prospective study of serologic tests for lyme disease	2008	C6 ELISA IgG	IgG	early convalescent Lyme after antibiotics	healthy and diseased	serum	early convalescent Lyme after antibiotics		early convalescent Lyme after antibiotics +/ controls diseased and healthy -	C6 ELISA IgG +/-			34	42	205	6	56	p(positive) early convalescent Lyme after antibiotics			96	p(negative ) controls diseased and healthy (n=211)
Steere, A. C., McHugh, G., Damle, N., and Sikand, V. K.	Prospective study of serologic tests for lyme disease	2008	C6 ELISA IgG	IgG	stage 2 acute neuro and cardiac lyme	healthy and diseased	serum	stage 2 acute neuro and cardiac lyme		stage 2 acute neuro and cardiac lyme	C6 ELISA IgG +/-			0	13	205	6	100	p(positive) stage 2 acute neuro and cardiac lyme			96	p(negative) healthy + diseased n=211
Wormser, G. P., Schriefer, M., Aguero-Rosenfeld, M. E., Levin, A., Steere, A. C., Nadelman, R. B., Nowakowski, J., Marques, A., Johnson, B. J. B., and Dumler, J. S.	Single-tier testing with the C6 peptide ELISA kit compared with two-tier testing for Lyme disease.	2013	C6 ELISA	IgG or IgM	Acute EMs	healthy and diseased	serum	Acute EMs		Acute EMs +/ all controls -	C6 ELISA +/-			107	191	2184	24	64.1	p(positive) Acute EMs	58.4	69.5	98.8 /99.5	p(negative) healthy/ crossreactive controls.	98.2 / 98	99.3 /99.9
Wormser, G. P., Schriefer, M., Aguero-Rosenfeld, M. E., Levin, A., Steere, A. C., Nadelman, R. B., Nowakowski, J., Marques, A., Johnson, B. J. B., and Dumler, J. S.	Single-tier testing with the C6 peptide ELISA kit compared with two-tier testing for Lyme disease.	2013	C6 ELISA	IgG or IgM	Early neurologic (stage 1)	healthy and diseased	serum	Early neurologic (stage 1)		Early neurologic (stage 1) +/ all controls -	C6 ELISA +/-			2	18	2184	24	90	p(positive) Early neurologic (stage 1)	68.3	98.8	98.8 /99.5	p(negative) healthy/ crossreactive controls.	98.2 / 98	99.3 /99.9
Liang FangTing, Steere, A. C., Marques, A. R., Johnson, B. J. B., Miller, J. N., and Philipp, M. T.	Sensitive and specific serodiagnosis of Lyme disease by enzyme-linked immunosorbent assay with a peptide based on an immunodominant conserved region of Borrelia burgdorferi VlsE.	99	C6 ELISA	IgG or IgM	acute EM (tufts)	healthy and diseased	serum	acute EM (tufts): Note: the hospitalized controls from Louisianna - there was NO clinical history available. It was assumed that they were non-lyme. tion, signs or symptoms of disseminated infection. An analysis of the anti-C6 antibody-positive fraction of serum samples tion, signs or symptoms of disseminated infection. An analysis of the anti-C6 antibody-positive fraction of serum samples		acute EM (tufts)+ / controls diseased + healthy	C6 ELISA +/-			10	29	174	2	74	p(positive) acute EM (tufts)			99	p(negative) healthy and diseased controls								Acute- and convalescent-phase serum specimens from panel 2 were employed to examine the IgM antibody response to C6. Of the 39 samples in each category, none were only IgM antibody positive, 16 acute-phase and 10 convalescent-phase specimens were both IgG and IgM antibody positive, and 13 and 25 in the acute- and convalescent-phase categories, respectively, were only IgG antibody positive (Table …	tion, signs or symptoms of disseminated infection. An analysis of the anti-C6 antibody-positive fraction of serum samplestion, signs or symptoms of disseminated infection. An analysis of the anti-C6 antibody-positive fraction of serum samplestaken at consecutive weeks after the onset of signs or symptoms showed that 80 to 90% of the samples taken 3 weeks or later after disease onset were positive…
Liang FangTing, Steere, A. C., Marques, A. R., Johnson, B. J. B., Miller, J. N., and Philipp, M. T.	Sensitive and specific serodiagnosis of Lyme disease by enzyme-linked immunosorbent assay with a peptide based on an immunodominant conserved region of Borrelia burgdorferi VlsE.	99	C6 ELISA	IgG or IgM	convalescent Lyme (tufts)	healthy and diseased	serum	convalescent Lyme (tufts)		convalescent Lyme (tufts) + / controls healthy and diseased -	C6 ELISa +/-			4	35	174	2	90	p(positive) convalescent Lyme (tufts)			99	p(negative) diseased and healthy controls.									The 99 hospitalized controls from Louisana had 2 false positives, however there were no clinical info with these samples.
Liang FangTing, Steere, A. C., Marques, A. R., Johnson, B. J. B., Miller, J. N., and Philipp, M. T.	Sensitive and specific serodiagnosis of Lyme disease by enzyme-linked immunosorbent assay with a peptide based on an immunodominant conserved region of Borrelia burgdorferi VlsE.	99	C6 ELISA	IgG or IgM	Early disseminated neuro (tufts)	healthy and diseased	serum	Early disseminated neuro (tufts)		Early disseminated neuro (tufts) + / controls diseased and healthy -	C6 ELISA (+/-)			1	19	174	2	95	Early disseminated neuro (tufts)			99	p(negative) diseased and healthy controls)									The 99 hospitalized controls from Louisana had 2 false positives, however there were no clinical info with these samples.
Embers, M. E., Wormser, G. P., Schwartz, I., Martin, D. S., and Philipp, M. T.	Borrelia burgdorferi spirochetes that harbor only a portion of the lp28-1 plasmid elicit antibody responses detectable with the C6 test for Lyme disease	2007	C6 ELISA (do not know if it the commercial one)	IgG / IgM	EM Lyme	no controls	serum	EM Lyme		EM lyme + (no controls)	C6 ELISA			10	69			87	p(positive) EM lyme												This study also examined whether RST type 1, 2 or 3 affected C6 sensitivity. They did not find any difference across RST types: 21/24, 31/35 and 17/20
Gomes-Solecki, M. J., Wormser, G. P., Schriefer, M., Neuman, G., Hannafey, L., Glass, J. D., and Dattwyler, R. J.	Recombinant assay for serodiagnosis of Lyme disease regardless of OspA vaccination status	2002	Wampole - ELISA	IgG or IgM	early Lyme site A (acute 29/38, early 13/5)	healthy - endemic				early Lyme site A (acute 29/38, early 13/5) =+ vs healthy contorls from endemic area	WCS +/-, site A			43	42	10	0															No difference in Sn/Sp between WCS and rNon-OspA
Gomes-Solecki, M. J., Wormser, G. P., Schriefer, M., Neuman, G., Hannafey, L., Glass, J. D., and Dattwyler, R. J.	Recombinant assay for serodiagnosis of Lyme disease regardless of OspA vaccination status	2002	Wampole - ELISA	IgG or IgM	early Lyme (acute 29/38, early 13/5)	diseased crossreactive				early Lyme (acute 29/38, early 13/5) + vs. cross-reactive controls syphilis and immunopathologial disorders.	WCS +/-, site A			43	42	48	1															site A
Gomes-Solecki, M. J., Wormser, G. P., Schriefer, M., Neuman, G., Hannafey, L., Glass, J. D., and Dattwyler, R. J.	Recombinant assay for serodiagnosis of Lyme disease regardless of OspA vaccination status	2002	Wampole - ELISA	IgG or IgM	Early lyme 3wks	OspA vaccinated				lyme 3wks vs. OspA vaccinated (p>0.05 that rNon-OspA test worked better on controls)	WCS +/- at site C			2	18	2	38
Gomes-Solecki, M. J., Wormser, G. P., Schriefer, M., Neuman, G., Hannafey, L., Glass, J. D., and Dattwyler, R. J.	Recombinant assay for serodiagnosis of Lyme disease regardless of OspA vaccination status	2002	Wampole - ELISA	IgG or IgM	Early lyme disease 3wk	healthy				lyme disease vs placebo vaccine	WCS +/- at site C			2	18	18	2
Gomes-Solecki, M. J., Wormser, G. P., Schriefer, M., Neuman, G., Hannafey, L., Glass, J. D., and Dattwyler, R. J.	Recombinant assay for serodiagnosis of Lyme disease regardless of OspA vaccination status	2002	Wampole - ELISA	IgG or IgM	Early lyme disease 3wk	healthy				lyme disease 3wk vs healthy	WCS +/- at 3 wks.			2	18	9	0
Gomes-Solecki Maria J. C., Wormser Gary P., Persing David H., Berger Bernard W., Glass John D., Yang Xiaohua, and Dattwyler Raymond J.	A First-Tier Rapid Assay for the Serodiagnosis of Borrelia Burgdorferi Infection	2001	Wampole ELISA IgM and IgG	IgG or IgM	acute EM LD	healthy	serum	26 acute EM LD		26 acute EM LD+/ healthy -	Wampole ELISA IgG / IgM +/-			10	16	7	0
Gomes-Solecki Maria J. C., Wormser Gary P., Persing David H., Berger Bernard W., Glass John D., Yang Xiaohua, and Dattwyler Raymond J.	A First-Tier Rapid Assay for the Serodiagnosis of Borrelia Burgdorferi Infection	2001	wampole ELISA IgG/IgM	IgG or IgM	Early LD	healthy + diseased	serum	Early LD		Early LD + / controls (healthy + diseased) -	wampole ELISA IgG/IgM			15	15	178	15	50	p(positive) Early LD			92	p(negative ) healthy 5/100 + diseased 10/93 controls.
Gomes-Solecki, M. J., Wormser, G. P., Schriefer, M., Neuman, G., Hannafey, L., Glass, J. D., and Dattwyler, R. J.	Recombinant assay for serodiagnosis of Lyme disease regardless of OspA vaccination status	2002	rnon-OspA ELISA	IgG or IgM	Early Lyme	diseased crossreactive				Early Lyme + / crossreactive disease (syphilis and autoimmune dis) -	rNon-OspA +/1 at site B			9	56	19	7														the disseminated Lyme had 10/10 positives (not included in early group).	Site B. - Sn/Sp for rNon-OspA vs. Vidas were equal.
Gomes-Solecki, M. J., Wormser, G. P., Schriefer, M., Neuman, G., Hannafey, L., Glass, J. D., and Dattwyler, R. J.	Recombinant assay for serodiagnosis of Lyme disease regardless of OspA vaccination status	2002	rnon-OspA ELISA	IgG or IgM	early Lyme	healthy				early Lyme + vs. healthy non-endemic area -	rNon-OspA +/- at site B			9	56	17	2
Gomes-Solecki, M. J., Wormser, G. P., Schriefer, M., Neuman, G., Hannafey, L., Glass, J. D., and Dattwyler, R. J.	Recombinant assay for serodiagnosis of Lyme disease regardless of OspA vaccination status	2002	rnon-OspA ELISA	IgG or IgM	early Lyme disease site A (acute 31/67, 3wk EM 15/18)	healthy				early Lyme disease site A (acute 31/67, 3wk EM 15/18)+ vs. healthy people = -	rNon-OspA +/-, site A			39	46	10	0															tests rnon-OspA and WCS at site A were considered equally sn and sp.
Gomes-Solecki, M. J., Wormser, G. P., Schriefer, M., Neuman, G., Hannafey, L., Glass, J. D., and Dattwyler, R. J.	Recombinant assay for serodiagnosis of Lyme disease regardless of OspA vaccination status	2002	rnon-OspA ELISA	IgG or IgM	early Lyme disease (acute, early EM )	diseased crossreactive				early Lyme disease (acute, early EM ) =+ vs. cross-reactive controls with syphilis and autoimmune diseases.	rNon=OspA +/-, site A			39	46	42	7
Gomes-Solecki, M. J., Wormser, G. P., Schriefer, M., Neuman, G., Hannafey, L., Glass, J. D., and Dattwyler, R. J.	Recombinant assay for serodiagnosis of Lyme disease regardless of OspA vaccination status	2002	rnon-OspA ELISA	IgG or IgM	Early Lyme 3wk	OspA vaccinated				Lyme 3wk vs. OspA vaccinated	rNon-OspA +/- site C			5	15	37	3															Significantly better Sn in the vaccinated population. Otherwise no significant difference.
Gomes-Solecki, M. J., Wormser, G. P., Schriefer, M., Neuman, G., Hannafey, L., Glass, J. D., and Dattwyler, R. J.	Recombinant assay for serodiagnosis of Lyme disease regardless of OspA vaccination status	2002	rnon-OspA ELISA	IgG or IgM	Early Lyme 3 wk	healthy				Lyme 3 wk vs. placebo vaccine controls	rNon-OspA +/- at site C			5	15	16	4
Gomes-Solecki, M. J., Wormser, G. P., Schriefer, M., Neuman, G., Hannafey, L., Glass, J. D., and Dattwyler, R. J.	Recombinant assay for serodiagnosis of Lyme disease regardless of OspA vaccination status	2002	rnon-OspA ELISA	IgG or IgM	Early Lyme 3 wk	healthy				Lyme 3 wk vs healthy -	rNon-OspA +/- site C			5	15	9	0
Gomes-Solecki, M. J., Wormser, G. P., Schriefer, M., Neuman, G., Hannafey, L., Glass, J. D., and Dattwyler, R. J.	Recombinant assay for serodiagnosis of Lyme disease regardless of OspA vaccination status	2002	VIDAS ELISA	IgG or IgM	early Lyme	diseased crossreactive				early Lyme + vs. diseased (syphilis and autoimmune)	Vidas +/- at site B			9	56	22	4
Gomes-Solecki, M. J., Wormser, G. P., Schriefer, M., Neuman, G., Hannafey, L., Glass, J. D., and Dattwyler, R. J.	Recombinant assay for serodiagnosis of Lyme disease regardless of OspA vaccination status	2002	VIDAS ELISA	IgG or IgM	early lyme disease	healthy				early lyme disease + vs. healthy nonendemic -	VIDAS +/- at site B			9	56	19	0
Wieneke, C. A., Lovrich, S. D., Callister, S. M., Jobe, D. A., Marks, J. A., and Schell, R. F.	Evaluation of whole-cell and OspC enzyme-linked immunosorbent assays for discrimination of early lyme borreliosis from OspA vaccination	2000	ELISA - WCS BB 50772	IgG or IgM	early Lyme disease (ND)	healthy	serum	early Lyme disease (ND)		early Lyme disease +/ healthy volunteer controls -	ELISA - BB 50772 IgM or IgG +/-			16	36	14	14														early Lyme IgM 30/52, IgG 16/52. Vaccinated controls (not included above) IgM 2/26 and 0/26. Compared to the B31 ELISA vaccinated IgM 12/26 and 26/26.
Magnarelli, L. A., Fikrig, E., Padula, S. J., Anderson, J. F., and Flavell, R. A.	Use of recombinant antigens of Borrelia burgdorferi in serologic tests for diagnosis of Lyme borreliosis.	96	whole cell (inhouse) ELISA IgM	IgM	early LD EM + sero positive	healthy and diseased	serum	early EM		early EM + / controls healthy and cross-reactive disease -	whole cell ELISA IgM			0	21	53	22														Other non EM, non-ELISA +ve group wit Lyme like symtoms were excluded as they do not meet the requirements for being Lyme suspect.
Magnarelli, L. A., Fikrig, E., Padula, S. J., Anderson, J. F., and Flavell, R. A.	Use of recombinant antigens of Borrelia burgdorferi in serologic tests for diagnosis of Lyme borreliosis.	96	whole cell (inhouse) ELISA IgG	IgG	early LD EM + sero positive	healthy and diseased	serum	early EM		early EM + / controls healthy and cross-reactive disease -	whole cell ELISA IgG			0	21	46	29														Other non EM, non-ELISA +ve group wit Lyme like symtoms were excluded as they do not meet the requirements for being Lyme suspect.
Wieneke, C. A., Lovrich, S. D., Callister, S. M., Jobe, D. A., Marks, J. A., and Schell, R. F.	Evaluation of whole-cell and OspC enzyme-linked immunosorbent assays for discrimination of early lyme borreliosis from OspA vaccination	2000	ELISA OspC recombinant	IgG or IgM	early Lyme Disease (ND)	healthy	serum	early Lyme Disease (ND)		early Lyme Disease (ND) +/ healthy control volunteers -	ELISA OspC recombinant IgG or IgM +/-			18	34	19	9														early Lyme IgM 31/52, IgG 7/52. Vaccinated controls (not included above) IgM 2/26 and 2/26. Compared to the B31 ELISA vaccinated IgM 12/26 and 26/26.	There were no extractable results for the cross-reactive controls. No Sn/Sp reported.
Jobe Dean A., Lovrich Steven D., Asp Krista E., Mathiason Michelle A., Albrecht Stephanie E., Schell Ronald F., and Callister Steven M.	Significantly Improved Accuracy of Diagnosis of Early Lyme Disease by Peptide Enzyme-Linked Immunosorbent Assay Based on the Borreliacidal Antibody Epitope of Borrelia Burgdorferi Ospc	2008	OspC7 ELISA IgG	IgG	early lyme	healthy and diseased	serum	early lyme		lyme + vs controls -	OspC7 ELISA IgG +/-			140	17	308	5	17	p(positive) lyme			98	p(negative) controls
Jobe Dean A., Lovrich Steven D., Asp Krista E., Mathiason Michelle A., Albrecht Stephanie E., Schell Ronald F., and Callister Steven M.	Significantly Improved Accuracy of Diagnosis of Early Lyme Disease by Peptide Enzyme-Linked Immunosorbent Assay Based on the Borreliacidal Antibody Epitope of Borrelia Burgdorferi Ospc	2008	OscpC7 ELISA IgM	IgM	early lyme	healthy and diseased	serum	early lyme		lyme +/ controls -	OspC7 ELISA IgM +/-			42	115	309	4	73	p(positive) if Lyme disease			98%	p(negative) controls
Gomes-Solecki Maria J. C., Wormser Gary P., Persing David H., Berger Bernard W., Glass John D., Yang Xiaohua, and Dattwyler Raymond J.	A First-Tier Rapid Assay for the Serodiagnosis of Borrelia Burgdorferi Infection	2001	rapid assay (snap test = 2 bands) : IgG IgM- recombinant fusion protiens: OspB-OspC-Fla (B-C-Fla, 64kd), OspA-p93 (A-93, 97kd), 2OspC (22kd)	IgG or IgM	acute EM LD	healthy	whole blood	26 acute EM LD		26 acute EM LD+, healthy controls -	Rapid Assay +/-			8	18	7	0
Gomes-Solecki Maria J. C., Wormser Gary P., Persing David H., Berger Bernard W., Glass John D., Yang Xiaohua, and Dattwyler Raymond J.	A First-Tier Rapid Assay for the Serodiagnosis of Borrelia Burgdorferi Infection	2001	rapid assay (snap test = 2 bands) : IgG IgM- recombinant fusion protiens: OspB-OspC-Fla (B-C-Fla, 64kd), OspA-p93 (A-93, 97kd), 2OspC (22kd)	IgG or IgM	early EM )30)	healthy + diseased	serum	early EM )30)		early EM )30)+/ controls healthy + diseased -	rapid assay +/-			14	16	188	5	53.3	p(positive) early EM			97.4	p(negative) cotnrols healthy 3/100, diseased 2/93
Gomes-Solecki Maria J. C., Wormser Gary P., Persing David H., Berger Bernard W., Glass John D., Yang Xiaohua, and Dattwyler Raymond J.	A First-Tier Rapid Assay for the Serodiagnosis of Borrelia Burgdorferi Infection	2001	rapid assay (snap test = 2 bands) : IgG IgM- recombinant fusion protiens: OspB-OspC-Fla (B-C-Fla, 64kd), OspA-p93 (A-93, 97kd), 2OspC (22kd)	IgG or IgM	early disseminated LD	healthy + diseased	serum	early disseminated LD		early disseminated LD +/ controls healthy + diseased -	rapid assay +/-			19	41	188	5	68.3	p(positive) early disseminated LD			97.4	p(negative) cotnrols healthy 3/100, diseased 2/93
Magnarelli, L. A., Fikrig, E., Padula, S. J., Anderson, J. F., and Flavell, R. A.	Use of recombinant antigens of Borrelia burgdorferi in serologic tests for diagnosis of Lyme borreliosis.	96	Recombinant ELISA - OspF IgM	IgM	early LD EM + sero positive	healthy and diseased	serum	early EM		early EM + / controls healthy and cross-reactive disease -	Recombinant ELISA - OspF IgM			20	1	72	3														Other non EM, non-ELISA +ve group wit Lyme like symtoms were excluded as they do not meet the requirements for being Lyme suspect.
Magnarelli, L. A., Fikrig, E., Padula, S. J., Anderson, J. F., and Flavell, R. A.	Use of recombinant antigens of Borrelia burgdorferi in serologic tests for diagnosis of Lyme borreliosis.	96	Recombinant ELISA - OspB IgM	IgM	early LD EM + sero positive	healthy and diseased	serum	early EM		early EM + / controls healthy and cross-reactive disease -	Recombinant ELISA - OspB IgM			21	0	75	0														Other non EM, non-ELISA +ve group wit Lyme like symtoms were excluded as they do not meet the requirements for being Lyme suspect.
Magnarelli, L. A., Fikrig, E., Padula, S. J., Anderson, J. F., and Flavell, R. A.	Use of recombinant antigens of Borrelia burgdorferi in serologic tests for diagnosis of Lyme borreliosis.	96	Recombinant ELISA - OspA IgM	IgM	early LD EM + sero positive	healthy and diseased	serum	early EM		early EM + / controls healthy and cross-reactive disease -	Recombinant ELISA - OspA IgM			15	6	75	0														Other non EM, non-ELISA +ve group wit Lyme like symtoms were excluded as they do not meet the requirements for being Lyme suspect.
Magnarelli, L. A., Fikrig, E., Padula, S. J., Anderson, J. F., and Flavell, R. A.	Use of recombinant antigens of Borrelia burgdorferi in serologic tests for diagnosis of Lyme borreliosis.	96	Recombinant ELISA - OspE IgM	IgM	early LD EM + sero positive	healthy and diseased	serum	early EM		early EM + / controls healthy and cross-reactive disease -	Recombinant ELISA - OspE IgM			13	8	73	2														Other non EM, non-ELISA +ve group wit Lyme like symtoms were excluded as they do not meet the requirements for being Lyme suspect.
Magnarelli, L. A., Fikrig, E., Padula, S. J., Anderson, J. F., and Flavell, R. A.	Use of recombinant antigens of Borrelia burgdorferi in serologic tests for diagnosis of Lyme borreliosis.	96	Recombinant ELISA - p41-G IgM	IgM	early LD EM + sero positive	healthy and diseased	serum	early EM		early EM + / controls healthy and cross-reactive disease -	Recombinant ELISA - p41-G IgM			12	9	70	5														Other non EM, non-ELISA +ve group wit Lyme like symtoms were excluded as they do not meet the requirements for being Lyme suspect.
Magnarelli, L. A., Fikrig, E., Padula, S. J., Anderson, J. F., and Flavell, R. A.	Use of recombinant antigens of Borrelia burgdorferi in serologic tests for diagnosis of Lyme borreliosis.	96	Recombinant ELISA - OspC IgM	IgM	early LD EM + sero positive	healthy and diseased	serum	early EM		early EM + / controls healthy and cross-reactive disease -	Recombinant ELISA - OspC IgM			10	11	74	1														Other non EM, non-ELISA +ve group wit Lyme like symtoms were excluded as they do not meet the requirements for being Lyme suspect.
Magnarelli, L. A., Fikrig, E., Padula, S. J., Anderson, J. F., and Flavell, R. A.	Use of recombinant antigens of Borrelia burgdorferi in serologic tests for diagnosis of Lyme borreliosis.	96	Recombinant ELISA - OspA IgG	IgG	early LD EM + sero positive	healthy and diseased	serum	early EM		early EM + / controls healthy and cross-reactive disease -	Recombinant ELISA - OspA IgG			21	0	75	0														Other non EM, non-ELISA +ve group wit Lyme like symtoms were excluded as they do not meet the requirements for being Lyme suspect.
Magnarelli, L. A., Fikrig, E., Padula, S. J., Anderson, J. F., and Flavell, R. A.	Use of recombinant antigens of Borrelia burgdorferi in serologic tests for diagnosis of Lyme borreliosis.	96	Recombinant ELISA - OspB IgG	IgG	early LD EM + sero positive	healthy and diseased	serum	early EM		early EM + / controls healthy and cross-reactive disease -	Recombinant ELISA - OspB IgG			21	0	75	0														Other non EM, non-ELISA +ve group wit Lyme like symtoms were excluded as they do not meet the requirements for being Lyme suspect.
Magnarelli, L. A., Fikrig, E., Padula, S. J., Anderson, J. F., and Flavell, R. A.	Use of recombinant antigens of Borrelia burgdorferi in serologic tests for diagnosis of Lyme borreliosis.	96	Recombinant ELISA - OspC IgG	IgG	early LD EM + sero positive	healthy and diseased	serum	early EM		early EM + / controls healthy and cross-reactive disease -	Recombinant ELISA - OspC IgG			12	9	72	3														Other non EM, non-ELISA +ve group wit Lyme like symtoms were excluded as they do not meet the requirements for being Lyme suspect.
Magnarelli, L. A., Fikrig, E., Padula, S. J., Anderson, J. F., and Flavell, R. A.	Use of recombinant antigens of Borrelia burgdorferi in serologic tests for diagnosis of Lyme borreliosis.	96	Recombinant ELISA - OspE IgG	IgG	early LD EM + sero positive	healthy and diseased	serum	early EM		early EM + / controls healthy and cross-reactive disease -	Recombinant ELISA - OspE IgG			20	1	75	0														Other non EM, non-ELISA +ve group wit Lyme like symtoms were excluded as they do not meet the requirements for being Lyme suspect.
Magnarelli, L. A., Fikrig, E., Padula, S. J., Anderson, J. F., and Flavell, R. A.	Use of recombinant antigens of Borrelia burgdorferi in serologic tests for diagnosis of Lyme borreliosis.	96	Recombinant ELISA - OspF IgG	IgG	early LD EM + sero positive	healthy and diseased	serum	early EM		early EM + / controls healthy and cross-reactive disease -	Recombinant ELISA - OspF IgG			14	7	75	0														Other non EM, non-ELISA +ve group wit Lyme like symtoms were excluded as they do not meet the requirements for being Lyme suspect.
Magnarelli, L. A., Fikrig, E., Padula, S. J., Anderson, J. F., and Flavell, R. A.	Use of recombinant antigens of Borrelia burgdorferi in serologic tests for diagnosis of Lyme borreliosis.	96	Recombinant ELISA - p41-G IgG	IgG	early LD EM + sero positive	healthy and diseased	serum	early EM		early EM + / controls healthy and cross-reactive disease -	Recombinant ELISA - p41-G IgG			10	11	70	5														Other non EM, non-ELISA +ve group wit Lyme like symtoms were excluded as they do not meet the requirements for being Lyme suspect.
Pavia, C. S., Wormser, G. P., Bittker, S., and Cooper, D.	An indirect hemagglutination antibody test to detect antibodies to Borrelia burgdorferi in patients with Lyme disease	2000	IHA (B31 strain) (indirect Hemagglutination antibody test)	IgG or IgM	early EM Lyme	healthy	serum	early EM Lyme		early EM LYme + / blood donor controls -	IHA B31 +/-			35	30	99	1	46	p(positive ) early Lyme			99	p(negative ) controls.
Pavia, C. S., Wormser, G. P., Bittker, S., and Cooper, D.	An indirect hemagglutination antibody test to detect antibodies to Borrelia burgdorferi in patients with Lyme disease	2000	IHA (B126 strain) (indirect Hemagglutination antibody test)	IgG or IgM	early EM Lyme	healthy	serum	early Lyme D		early Lyme D +/ blood donor controls -	IHA B126 +/-			34	31	98	2	48	p(positive) early Lyme D			98	p(negative) controls.
Pavia, C. S., Wormser, G. P., Bittker, S., and Cooper, D.	An indirect hemagglutination antibody test to detect antibodies to Borrelia burgdorferi in patients with Lyme disease	2000	Lyme Stat System - ELISA (Biowhittaker, Inc. Walkersville, MD, USA)	IgG or IgM	early EM Lyme	healthy	serum	early EM		Early EM +/ blood donors -	ELISA +/-			38	27	98	2	42	p(positive) early EM lyme			98	p(negative) controls
Gomes-Solecki, M. J. C., Dunn, J. J., Luft, B. J., Castillo, J., Dykhuizen, D. E., Yang XiaoHua, Glass, J. D., and Dattwyler, R. J.	Recombinant chimeric Borrelia proteins for diagnosis of Lyme disease.	2000	RCBP ELISA - B31 chimeric proteins tested in S1 panel: A-93 (97) 1 B-C-Fla (64)	IgM or IgG	early EM	healthy and diseased	serum	early EM		Early EM +/ controls (dieased 62, healthy 50)	RCBP ELISA +/-			47	64	106	6	58	p(positive) by the two chimera protiens for early EM Lyme s1			94.6	p(negative) controls (diseased and healthy s1)								for chimeric protien evaluation, various size samples were randomly chosen from the library. I did not extract the individual p-93 (97kda) sn 49/99 (50%) sp 10/107 and B-C-fla (64kDa) 86/139 (62%)
Gomes-Solecki, M. J. C., Dunn, J. J., Luft, B. J., Castillo, J., Dykhuizen, D. E., Yang XiaoHua, Glass, J. D., and Dattwyler, R. J.	Recombinant chimeric Borrelia proteins for diagnosis of Lyme disease.	2000	RCBP ELISA - B31 chimeric proteins tested in S1 panel: A-93 (97) 1 B-C-Fla (64)	IgM or IgG	late Lyme	healthy and diseased	serum	late Lyme		s1 late Lyme +/ controls (healthy 50 and diseased 67)	RCBP ELISa +/-			2	49	106	6	96	p(positive) late lyme from s1			94.6	p(negative) controls s1								Samples for this SN/Sp were randomly selected for testing. I did not extract lines for individual protiens: A-93 (97kDA) sn 47/53 (89), sp 10/107. For B-C-fla sn 60/69 (87) and sp 13/164
Gomes-Solecki, M. J. C., Dunn, J. J., Luft, B. J., Castillo, J., Dykhuizen, D. E., Yang XiaoHua, Glass, J. D., and Dattwyler, R. J.	Recombinant chimeric Borrelia proteins for diagnosis of Lyme disease.	2000	RCBP ELISA - B31 chimeric proteins tested in S1 panel: A-93 (97) 1 B-C-Fla (64)	IgM or IgG	early EM Lyme	healthy and diseased	serum	early EM Lyme		early EM lyme + / controls (diseaed (60) and healthy (10)	RCBP ELISA +/-			23	18	65	5	44	p(positive) early EM lyme			92.8	p (negative) controls - 5 positives = syphilis
Gomes-Solecki, M. J. C., Dunn, J. J., Luft, B. J., Castillo, J., Dykhuizen, D. E., Yang XiaoHua, Glass, J. D., and Dattwyler, R. J.	Recombinant chimeric Borrelia proteins for diagnosis of Lyme disease.	2000	RCBP ELISA - B31 chimeric proteins tested in S1 panel: A-93 (97) 1 B-C-Fla (64)	IgM or IgG	early disseminated Lyme	healthy and diseased	serum	early disseminated Lyme		early disseminated Lyme +/ controls (diseased (60) and healthy (10)) -	RCBP ELISA +/-			19	31	65	5	62	p(positive) early disseminated Lyme - S2			92.8	p(negative) controls (diseased and healthy) all psoitves were syphilis.
Qiu, B. O., Brunner Michael, Zhang Guobao, Sigal Leonard, and Stein Stanley	Selection of Continuous Epitope Sequences and Their Incorporation Into Poly(Ethylene Glycol)-Peptide Conjugates for Use in Serodiagnostic Immunoassays: Application to Lyme Disease	2000	PEG peptide -ELISA	IgM or IgG	Early EM lyme	healthy and diseased	serum	Early EM lyme		Early EM lyme +/ controls (healthy non-lyme (23) and syphilis (25))	PEG-peptide ELISA +/-			0	31	48	0	100	p(positive) early Lyme			100	p(negative) controls.									there is NO info on these patients so I am not sure how biased they are, although the WCS ELISA did not preform well on them... but there is no info on that either.
Qiu, B. O., Brunner Michael, Zhang Guobao, Sigal Leonard, and Stein Stanley	Selection of Continuous Epitope Sequences and Their Incorporation Into Poly(Ethylene Glycol)-Peptide Conjugates for Use in Serodiagnostic Immunoassays: Application to Lyme Disease	2000	WCS "inhouse" ELISA	IgM or IgG	early EM lyme	healthy and diseased	serum	early EM lyme	2 early EM excluded as they were not tested with the protein ELISA	early Lyme +/ controls (healthy + diseased) -	protein elisa +/-			7	24	29	19	74	p(positive) lyme disease			60	p(negative) controls healthy and diseased.								Syphilis cross reacted 13/25 and healthy cross reacted 6/23
			LATE LYME
Branda, J. A., Linskey, K., Kim, Y. A., Steere, A. C., and Ferraro, M. J.	Two-tiered antibody testing for Lyme disease with use of 2 enzyme immunoassays, a whole-cell sonicate enzyme immunoassay followed by a VlsE C6 peptide enzyme immunoassay	2011	C6 EIA alone IgG/IgM (immunetics)	IgG or IgM	late lyme disease (arthritis and neuro)	healthy (1246) and diseased (54)	serum	late lyme disease (arthritis and neuro)		late lyme disease +/ controls -	C6 EIA IgG/IgM +/-			0	29	21	1279	100	p(positive) late lyme disease			98.4	p(negative) early lyme disease.
Steere, A. C., McHugh, G., Damle, N., and Sikand, V. K.	Prospective study of serologic tests for lyme disease	2008	C6 ELISA IgG	IgG	stage 3: late neuro and arthritis	healthy and diseased	serum	stage 3: late neuro and arthritis		stage 3: late neuro and arthritis + / controls diseased and healthy n=211 -	C6 ELISA IgG +/-			0	31	205	6	100	p(positive) stage 3: late neuro and arthritis			96	p(negative) cotnrols diseased and healthy n=211									The only thing to note is that not all the controls recieved both tests. A group of non-endemic and diseased individuals only recieved the C6 ELISA. Although the Sp for just the healthy endemic controls was 95% 82/86.
Wormser, G. P., Schriefer, M., Aguero-Rosenfeld, M. E., Levin, A., Steere, A. C., Nadelman, R. B., Nowakowski, J., Marques, A., Johnson, B. J. B., and Dumler, J. S.	Single-tier testing with the C6 peptide ELISA kit compared with two-tier testing for Lyme disease.	2013	C6 ELISA	IgG or IgM	late neuro (stage III)	healthy and diseased	serum	late neuro (stage III)		late neuro (stage III) +/ all controls -	C6 ELISA +/-			0	8	2184	24	100	p(positive)late neuro (stage III)	63.1	100	98.8 /99.5	p(negative) healthy/ crossreactive controls.	98.2 / 98	99.3 /99.9
Wormser, G. P., Schriefer, M., Aguero-Rosenfeld, M. E., Levin, A., Steere, A. C., Nadelman, R. B., Nowakowski, J., Marques, A., Johnson, B. J. B., and Dumler, J. S.	Single-tier testing with the C6 peptide ELISA kit compared with two-tier testing for Lyme disease.	2013	C6 ELISA	IgG or IgM	Lyme Arthritis	healthy and diseased	serum	Lyme Arthritis		Lyme Arthritis +/ all controls -	C6 ELISA +/-			2	112	2184	24	98.2	p(positive) Lyme Arthritis	93.8	99.8	98.8 /99.5	p(negative) healthy/ crossreactive controls.	98.2 / 98	99.3 /99.9
Liang FangTing, Steere, A. C., Marques, A. R., Johnson, B. J. B., Miller, J. N., and Philipp, M. T.	Sensitive and specific serodiagnosis of Lyme disease by enzyme-linked immunosorbent assay with a peptide based on an immunodominant conserved region of Borrelia burgdorferi VlsE.	99	C6 ELISA	IgG or IgM	late arthritis (49) and neuro (10 ) (tufts)	healthy and diseased	serum	late arthritis (49) and neuro (10 ) (tufts)		late arthritis (49) and neuro (10 ) (tufts) +/ controls diseased and non-lyme -	C6 ELISA			0	59	174	2	100	P(positive) late arthritis (49) and neuro (10 ) (tufts)			99	p(negative ) controls diseased and non-lyme									The 99 hospitalized controls from Louisana had 2 false positives, however there were no clinical info with these samples.
Gomes-Solecki, M. J., Wormser, G. P., Schriefer, M., Neuman, G., Hannafey, L., Glass, J. D., and Dattwyler, R. J.	Recombinant assay for serodiagnosis of Lyme disease regardless of OspA vaccination status	2002	VIDAS ELISA	IgG or IgM	late lyme	diseased crossreactive				late lyme vs diseased (syphilis and autoimmune.)	VIDAS +/- at site B			2	8	22	4
Gomes-Solecki, M. J., Wormser, G. P., Schriefer, M., Neuman, G., Hannafey, L., Glass, J. D., and Dattwyler, R. J.	Recombinant assay for serodiagnosis of Lyme disease regardless of OspA vaccination status	2002	VIDAS ELISA	IgG or IgM	late lyme disease	healthy				late lyme disease vs healthy nonendemic area	VIDAS +/- at site B			2	8	19	0
Gomes-Solecki, M. J., Wormser, G. P., Schriefer, M., Neuman, G., Hannafey, L., Glass, J. D., and Dattwyler, R. J.	Recombinant assay for serodiagnosis of Lyme disease regardless of OspA vaccination status	2002	Wampole - ELISA	IgG or IgM	late Lyme site A (disseminated)	healthy-endemic				late Lyme site A (disseminated) =+ vs healthy contorls from endemic area	WCS +/-, site A			9	20	10	0															No difference in Sn/Sp between WCS and rNon-OspA
Gomes-Solecki, M. J., Wormser, G. P., Schriefer, M., Neuman, G., Hannafey, L., Glass, J. D., and Dattwyler, R. J.	Recombinant assay for serodiagnosis of Lyme disease regardless of OspA vaccination status	2002	Wampole - ELISA	IgG or IgM	late Lyme (disseminated)	diseased crossreactive				late Lyme (disseminated) + vs. cross-reactive controls syphilis and immunopathologial disorders.	WCS +/-, site A			9	20	48	1															site A
Gomes-Solecki Maria J. C., Wormser Gary P., Persing David H., Berger Bernard W., Glass John D., Yang Xiaohua, and Dattwyler Raymond J.	A First-Tier Rapid Assay for the Serodiagnosis of Borrelia Burgdorferi Infection	2001	wampole ELISA IgG IgM	IgG or IgM	disseminated Lyme disease (60)	healthy + diseased	serum	disseminated Lyme diseas		disseminated Lyme diseas + / controls healthy+ diseased -	wampole ELISA IgG IgM +/-			20	40	178	15	66.7	p(positive) disseminated Lyme D.			92	p(negative ) healthy 5/100 + diseased 10/93 controls.
Gomes-Solecki Maria J. C., Wormser Gary P., Persing David H., Berger Bernard W., Glass John D., Yang Xiaohua, and Dattwyler Raymond J.	A First-Tier Rapid Assay for the Serodiagnosis of Borrelia Burgdorferi Infection	2001	wampole ELISA IgG IgM	IgG or IgM	late lyme disease (30)	healthy + diseased	serum	late lyme disease (30)		late lyme disease (30)+ / controls healthy + diseased -	wampole ELISA IgG IgM			0	30	178	15	100	p(positive ) late LD			92	p(negative ) cotnrols healthy 5/100 and diseased 10/93
Gomes-Solecki, M. J., Wormser, G. P., Schriefer, M., Neuman, G., Hannafey, L., Glass, J. D., and Dattwyler, R. J.	Recombinant assay for serodiagnosis of Lyme disease regardless of OspA vaccination status	2002	rnon-OspA ELISA	IgG or IgM	late Lyme disease site A (disseminated 21/29)	healthy				late Lyme disease site A (disseminated 21/29) + vs. healthy people = -	rNon-OspA +/-, site A			8	21	10	0															tests rnon-OspA and WCS at site A were considered equally sn and sp.
Gomes-Solecki, M. J., Wormser, G. P., Schriefer, M., Neuman, G., Hannafey, L., Glass, J. D., and Dattwyler, R. J.	Recombinant assay for serodiagnosis of Lyme disease regardless of OspA vaccination status	2002	rnon-OspA ELISA	IgG or IgM	late Lyme disease (disseminated )	diseased crossreactive				late Lyme disease (disseminated ) =+ vs. cross-reactive controls with syphilis and autoimmune diseases.	rNon=OspA +/-, site A			8	21	42	7
Gomes-Solecki, M. J., Wormser, G. P., Schriefer, M., Neuman, G., Hannafey, L., Glass, J. D., and Dattwyler, R. J.	Recombinant assay for serodiagnosis of Lyme disease regardless of OspA vaccination status	2002	rnon-OspA ELISA	IgG or IgM	Late Lyme +	diseased crossreactive				Late Lyme + / crossreactive disease (syphilis and autoimmune dis) -	rNon-OspA +/1 at site B			0	10	19	7														the disseminated Lyme had 10/10 positives (not included in early group).	Site B. - Sn/Sp for rNon-OspA vs. Vidas were equal.
Gomes-Solecki, M. J., Wormser, G. P., Schriefer, M., Neuman, G., Hannafey, L., Glass, J. D., and Dattwyler, R. J.	Recombinant assay for serodiagnosis of Lyme disease regardless of OspA vaccination status	2002	rnon-OspA ELISA	IgG or IgM	late Lyme +	healthy				late Lyme + vs. healthy non-endemic area -	rNon-OspA +/- at site B			0	10	17	2
Gomes-Solecki Maria J. C., Wormser Gary P., Persing David H., Berger Bernard W., Glass John D., Yang Xiaohua, and Dattwyler Raymond J.	A First-Tier Rapid Assay for the Serodiagnosis of Borrelia Burgdorferi Infection	2001	rapid assay (snap test = 2 bands) : IgG IgM- recombinant fusion protiens: OspB-OspC-Fla (B-C-Fla, 64kd), OspA-p93 (A-93, 97kd), 2OspC (22kd)	IgG or IgM	late lyme diseases	healthy + diseased	serum	late lyme diseases		late LD +/ controls healthy + diseased -	rapid assay +/-			0	30	188	5	100	p(positive ) late lyme			97.4	p(negative ) controls healthy 3/100 and diseased 2/93
Gomes-Solecki, M. J. C., Dunn, J. J., Luft, B. J., Castillo, J., Dykhuizen, D. E., Yang XiaoHua, Glass, J. D., and Dattwyler, R. J.	Recombinant chimeric Borrelia proteins for diagnosis of Lyme disease.	2000	RCBP ELISA - B31 chimeric proteins tested in S1 panel: A-93 (97) 1 B-C-Fla (64)	IgG or IgM	S2: late lyme (neuro and arthritis)	healthy and diseased	serum	S2: late lyme (neuro and arthritis)		S2: late lyme (neuro and arthritis)	RCBP ELISA +/-			5	50	65	5	90.9	p(positive) late lyme (neuro and arthritis)			92.8	p(negative ) controls - all 5 positives were syphilis.
			PostTreatment Lyme
Wormser, G. P., Schriefer, M., Aguero-Rosenfeld, M. E., Levin, A., Steere, A. C., Nadelman, R. B., Nowakowski, J., Marques, A., Johnson, B. J. B., and Dumler, J. S.	Single-tier testing with the C6 peptide ELISA kit compared with two-tier testing for Lyme disease.	2013	C6 ELISA	IgG or IgM	convalescent EM (completed antibiotic therapy)	healthy and diseased	serum	convalescent EM (completed antibiotic therapy)		convalescent EM (completed antibiotic therapy) +/ all controls -	C6 ELISA +/-			28	77	2184	24	73.3	p(positive)convalescent EM (completed antibiotic therapy)	63.8	81.5	98.8 /99.5	p(negative) healthy/ crossreactive controls.	98.2 / 98	99.3 /99.9
Wormser, G. P., Schriefer, M., Aguero-Rosenfeld, M. E., Levin, A., Steere, A. C., Nadelman, R. B., Nowakowski, J., Marques, A., Johnson, B. J. B., and Dumler, J. S.	Single-tier testing with the C6 peptide ELISA kit compared with two-tier testing for Lyme disease.	2013	C6 ELISA	IgG or IgM	Convalescent Neuro (stage II, post AB treatment)	healthy and diseased	serum	Convalescent Neuro (stage II, post AB treatment)		Convalescent Neuro (stage IIt) +/ all controls -	C6 ELISA +/-			3	21	2184	24	87.5	p(positive) Convalescent Neuro (stage II, post AB treatment)	67.6	97.3	98.8 /99.5	p(negative) healthy/ crossreactive controls.	98.2 / 98	99.3 /99.9
Liang FangTing, Steere, A. C., Marques, A. R., Johnson, B. J. B., Miller, J. N., and Philipp, M. T.	Sensitive and specific serodiagnosis of Lyme disease by enzyme-linked immunosorbent assay with a peptide based on an immunodominant conserved region of Borrelia burgdorferi VlsE.	99	C6 ELISA	IgG or IgM	posttreatment Lyme disease Syndrome (NIH)	healthy and diseased	serum	posttreatment Lyme disease Syndrome (NIH)		posttreatment Lyme disease Syndrome (NIH) + / controls diseased and non-endemic hospitalized	C6 ELISA+/-			5	8	174	2	62	p(positive) posttreatment Lyme disease Syndrome (NIH)Note: ALL these samples met the CDC ciriteria for seropositivity for Lyme.			99	p(negative) controls diseased and non-endemic hospitalized									The 99 hospitalized controls from Louisana had 2 false positives, however there were no clinical info with these samples.
Sikand, V. K., Rothel, J. S., and Martin, R. M.	Diagnosis of Lyme borreliosis by a whole-blood gamma interferon assay for cell-mediated immune responses.	99	EIA for IFN-y		convalescent (post treatment) Lyme : clinically diagnosed Lyme disease, all of whom had received antibiotic treatment	healthy	whole blood stimulated then plasma extracted for EIA	convalescent? clinically diagnosed Lyme disease, all of whom had received antibiotic treatment		clinically diagnosed Lyme disease, all of whom had received antibiotic treatment +/ australiian control volunteers -	EIA +/-			8	16	23	1
Pavia, C. S., Wormser, G. P., Bittker, S., and Cooper, D.	An indirect hemagglutination antibody test to detect antibodies to Borrelia burgdorferi in patients with Lyme disease	2000	IHA (B31 strain) (indirect Hemagglutination antibody test)	IgG or IgM	convalescent Lyme disease (after therapy)	healthy	serum	convalescent Lyme disease		convalescent Lyme disease + / healthy controls -	IHA B31 +/-			11	54	99	1	83	p(positive) convalescent Lyme disease			99	p(negative ) controls.
Pavia, C. S., Wormser, G. P., Bittker, S., and Cooper, D.	An indirect hemagglutination antibody test to detect antibodies to Borrelia burgdorferi in patients with Lyme disease	2000	IHA (B126 strain) (indirect Hemagglutination antibody test)	IgG or IgM	convalescent Lyme disease (after therapy)	healthy	serum	convalescent Lyme disease		convalescent Lyme disease +/ healthy blood donor controls -	IHA B126 +/-			9	56	98	2	86	p(positive) convalescent Lyme disease			98	p(negative) controls.
Pavia, C. S., Wormser, G. P., Bittker, S., and Cooper, D.	An indirect hemagglutination antibody test to detect antibodies to Borrelia burgdorferi in patients with Lyme disease	2000	Lyme Stat System - ELISA (Biowhittaker, Inc. Walkersville, MD, USA)	IgG or IgM	convalescent Lyme disease (after therapy)	healthy		convalescent Lyme disease		convalescent Lyme disease +/ healthy controls -	ELISA +/-			12	53	98	2	81	p(positve) convalescent Lyme disease			98	p(negative) controls

## Sheet: Table4
Author	Title	pubdate	TESTS	Positive Criteria	IgG or IgM	Disease Group	Control Group	Test comparision	RST_name_comment	Sample Type_comment	StageLymeDisease	StageLymeDisease_comment	D+/-_comment	T+/-_comment	SigTest_comment	P-vlaue_comment	D+|T-	D+|T+	D-|T-	D-|T+	Sn_value_comment	Sn_def_comment	Sn_LCI_comment	Sn_HCI_comment	Sp_value_comment	Sp_Def_comment	Sp_LCI_comment	Sp_HCI_comment	PPV	NPV	LR+	LR-	ROC	OtherOutcomes	AdditionalComments?
			ALL LYME
Brunner, M. and Sigal, L. H.	Use of serum immune complexes in a new test that accurately confirms early Lyme disease and active infection with Borrelia burgdorferi	2001	MarDx IgM WB	CDC criteria: IgM: Two or more bands must be present (23, 39, 41 kDa).	IgM	all stages Patients (n _x0006_ 131) were evaluated at the Lyme Disease Center for possible Lyme disease. Of the 131 patients, 64 had active Lyme disease at the time of phlebotomy, 28 had evidence of prior Lyme disease but not of active infection at the time of phlebotomy, and 39 had no evidence of present or past Lyme disease. See Appendix, Table A1, for raw data. CI, conﬁdence interval	previous lyme n=28 and controls (no Lyme disease) n=39 were -ve disease	CompvsRef	Patients (n _x0006_ 131) were evaluated at the Lyme Disease Center for possible Lyme disease. Of the 131 patients, 64 had active Lyme disease at the time of phlebotomy, 28 had evidence of prior Lyme disease but not of active infection at the time of phlebotomy, and 39 had no evidence of present or past Lyme disease. See Appendix, Table A1, for raw data. CI, conﬁdence interval	serum	StageLymeDisease	all stages	Lyme disease (n=64) were +ve disease: previous lyme n=28 and controls (no Lyme disease) n=39 were -ve disease	MarDx IgM WB +/-			27	37	56	11	58	p(positive) if active Lyme disease	45	70	84	p(negative) if controls (prior Lyme or non-Lyme)	72	91
Brunner, M. and Sigal, L. H.	Use of serum immune complexes in a new test that accurately confirms early Lyme disease and active infection with Borrelia burgdorferi	2001	MarDx IgM WB	CDC criteria: IgM: Two or more bands must be present (23, 39, 41 kDa).	IgM	all stages CDC Panel of 42: Results are for 38 serum samples from the CDC data bank. In the four remaining samples, clinical information was insufﬁcient to determine if the patients had active or prior infection.	controls (no Lyme disease) n=29 were -ve disease	CompvsRef	CDC Panel of 42: Results are for 38 serum samples from the CDC data bank. In the four remaining samples, clinical information was insufﬁcient to determine if the patients had active or prior infection.	serum	StageLymeDisease	all stages	Lyme disease (n=9) were +ve disease: controls (no Lyme disease) n=29 were -ve disease	MarDx IgM WB +/-			4	5	18	11	56	p(positive) if active Lyme disease	23	85	62	p(negative) if controls (prior Lyme or non-Lyme)	42	79
Brunner, M. and Sigal, L. H.	Use of serum immune complexes in a new test that accurately confirms early Lyme disease and active infection with Borrelia burgdorferi	2001	MarDx IgG WB	CDC criteria: IgG:Five or more bands must be present (18, 23, 28, 30, 39, 41, 45, 58, 66, 83 to 93 kDa)	IgG	all stages CDC Panel of 42: Results are for 38 serum samples from the CDC data bank. In the four remaining samples, clinical information was insufﬁcient to determine if the patients had active or prior infection.	controls (no Lyme disease) n=29 were -ve disease	CompvsRef	CDC Panel of 42: Results are for 38 serum samples from the CDC data bank. In the four remaining samples, clinical information was insufﬁcient to determine if the patients had active or prior infection.	serum	StageLymeDisease	all stages	Lyme disease (n=9) were +ve disease: controls (no Lyme disease) n=29 were -ve disease	MarDx IgG WB +/-			1	8	17	12	89	p(positive) if active Lyme disease	51	99	59	p(negative) if controls (prior Lyme or non-Lyme)	39	76
Brunner, M. and Sigal, L. H.	Use of serum immune complexes in a new test that accurately confirms early Lyme disease and active infection with Borrelia burgdorferi	2001	MarDx IgG WB	CDC criteria: IgG:Five or more bands must be present (18, 23, 28, 30, 39, 41, 45, 58, 66, 83 to 93 kDa)	IgG	all stages Patients (n _x0006_ 131) were evaluated at the Lyme Disease Center for possible Lyme disease. Of the 131 patients, 64 had active Lyme disease at the time of phlebotomy, 28 had evidence of prior Lyme disease but not of active infection at the time of phlebotomy, and 39 had no evidence of present or past Lyme disease. See Appendix, Table A1, for raw data. CI, conﬁdence interval	previous lyme n=28 and controls (no Lyme disease) n=39 were -ve disease	CompvsRef	Patients (n _x0006_ 131) were evaluated at the Lyme Disease Center for possible Lyme disease. Of the 131 patients, 64 had active Lyme disease at the time of phlebotomy, 28 had evidence of prior Lyme disease but not of active infection at the time of phlebotomy, and 39 had no evidence of present or past Lyme disease. See Appendix, Table A1, for raw data. CI, conﬁdence interval	serum	StageLymeDisease	all stages	Lyme disease (n=64) were +ve disease: previous lyme n=28 and controls (no Lyme disease) n=39 were -ve disease	MarDx IgG WB +/-			36	28	62	5	44	p(positive) if active Lyme disease	32	57	93	p(negative) if controls (prior Lyme or non-Lyme)	83	97
Fawcett, P. T., Rose, C. D., Gibney, K. M., and Doughty, R. A.	Comparison of immunodot and western blot assays for diagnosing Lyme borreliosis	98	MarDx WB IgG and IgM	CDC criteria IgM 2/3 bands and IgG 5+ /10 bands.	IgM or IgG	All stages: early accute, early disseminated and arthritis	Diseased: 81= . Medical records of individuals in the non-Lyme disease group were reviewed by a rheumatologist or infectious disease specialist participating in a Lyme disease specialty clinic. Six-month follow-up of this group gave no indication of Lyme disease after our study. Specimens were assigned to non-Lyme disease subgroups as follows: (i) presurgical pediatric orthopedic patients, (ii) p…	CompvsRef	Lyme disease: early accute, early disseminated and arthritis	serum	StageLymeDisease	Lyme disease: early accute, early disseminated and arthritis	Lyme disease + / controls -	MarDx WB IgG and IgM +/-			9	17	62	19	61	p(positive) lyme disease			76	p(negative) controls			47	85				by subgroups early acute: 7/10, early disseminated 3/10 and arthritis 7/8 (with the false negative having 17 bands, but only 4/10 recommended by CDC criteria)
Mogilyansky, E., Loa, C. C., Adelson, M. E., Mordechai, E., and Tilton, R. C.	Comparison of Western immunoblotting and the C6 Lyme antibody test for laboratory detection of Lyme disease	2004	Marblot WB IgG	CDC criteria: IgG:Five or more bands must be present (18, 23, 28, 30, 39, 41, 45, 58, 66, 83 to 93 kDa)	IgG	all lyme	non-Lyme (CDC panel)	CompvsRef		sera	StageLymeDisease	ND	Lyme D+/ - Results are positive or negative according to MarDx WB reference results provided by BBI or the CDC.	Marblot IgG +/-			4	23	29	1	85	p(positive) lyme disease			97	p(negative) controls.								Overall agreement with the panel designation = 91%
Mogilyansky, E., Loa, C. C., Adelson, M. E., Mordechai, E., and Tilton, R. C.	Comparison of Western immunoblotting and the C6 Lyme antibody test for laboratory detection of Lyme disease	2004	Marblot WB IgM	CDC criteria: IgM: Two or more bands must be present (23, 39, 41 kDa).	IgM	all lyme	non-Lyme (CDC panel)	CompvsRef		sera	StageLymeDisease	ND	Lyme D +/- Results are positive or negative according to MarDx WB reference results provided by BBI or the CDC.	Marblot IgM +/-			10	16	30	1	62	p(positive) lyme d			97	p(negative) lyme d								agreement with panel = 81%
Tilton, R. C., Sand, M. N., and Manak, M.	The western immunoblot for Lyme disease: determination of sensitivity, specificity, and interpretive criteria with use of commercially available performance panels	97	MarDx IgM	(CDC criteria2/3 bands (23,39,41))	IgM	All stages- CDC panel	non-Lyme	IndexVsComp		serum	StageLymeDisease	unknown, based on CDC panel									78.9	p(positive) positive on CDC WB			100	p(negative) if negative on CDC WB
Tilton, R. C., Sand, M. N., and Manak, M.	The western immunoblot for Lyme disease: determination of sensitivity, specificity, and interpretive criteria with use of commercially available performance panels	97	MarDx WB IgG	(CDC criteria, IgG: 5+bands (18,21,28,30,41,45,58,66,93))	IgG	All stages- CDC panel	non-Lyme	IndexVsComp		serum	StageLymeDisease	unknown CDC panel									47	p(positive) if CDC WB positive			100	p(negative) if CDC WB negative.
Fawcett, P. T., Rose, C. D., Gibney, K. M., and Doughty, R. A.	Comparison of immunodot and western blot assays for diagnosing Lyme borreliosis	98	Dotblot (GenBio) IgG and IgM	Dots: 41kDa, 23kDa, 39kDa and high molecular weight recombinant.	IgM or IgG	All stages: early accute, early disseminated and arthritis	Diseased: 81= . Medical records of individuals in the non-Lyme disease group were reviewed by a rheumatologist or infectious disease specialist participating in a Lyme disease specialty clinic. Six-month follow-up of this group gave no indication of Lyme disease after our study. Specimens were assigned to non-Lyme disease subgroups as follows: (i) presurgical pediatric orthopedic patients, (ii) p…	CompvsRef	lyme disease: early acute, early disseminated and arthritis.	serum	StageLymeDisease	lyme disease: early acute, early disseminated and arthritis.	Lyme disease + / controls -	Dotblot (GenBio) IgG / IgM +/-			8	20	77	4	71	p(positive) lyme disease			95	p(negative) controls.			83	90.6				Results by lyme group: early acute 5/10, early disseminated 7/10 and arthritis 8/8. The 4 false positive controls were only IgM positive and from common cross-reactive groups.
Mogilyansky, E., Loa, C. C., Adelson, M. E., Mordechai, E., and Tilton, R. C.	Comparison of Western immunoblotting and the C6 Lyme antibody test for laboratory detection of Lyme disease	2004	Virablot WB IgG	CDC criteria: IgG:Five or more bands must be present (18, 23, 28, 30, 39, 41, 45, 58, 66, 83 to 93 kDa)	IgG	all lyme	non-Lyme (CDC panel)	CompvsRef		sera	StageLymeDisease	ND	Lyme D+ /- Results are positive or negative according to MarDx WB reference results provided by BBI or the CDC.	Virablot IgG +/-			4	23	27	3	85	p(positive) lyme d			90	p(negative) controls								% agreement with the panel results = 88%
Mogilyansky, E., Loa, C. C., Adelson, M. E., Mordechai, E., and Tilton, R. C.	Comparison of Western immunoblotting and the C6 Lyme antibody test for laboratory detection of Lyme disease	2004	Virablot WB IgM	CDC criteria: IgM: Two or more bands must be present (23, 39, 41 kDa).	IgM	all lyme	non-Lyme (CDC panel)	CompvsRef		sera	StageLymeDisease	ND	Lyme D +/- Results are positive or negative according to MarDx WB reference results provided by BBI or the CDC.	Virablot IgM +/-			4	22	24	7	85	p(positive) lyme disease			77	p(negative ) controls								agreement with the panel 87%
Mogilyansky, E., Loa, C. C., Adelson, M. E., Mordechai, E., and Tilton, R. C.	Comparison of Western immunoblotting and the C6 Lyme antibody test for laboratory detection of Lyme disease	2004	BBI WB IgG	CDC criteria: IgG:Five or more bands must be present (18, 23, 28, 30, 39, 41, 45, 58, 66, 83 to 93 kDa)	IgG	all lyme	non-Lyme (CDC panel)	CompvsRef		sera	StageLymeDisease	ND	lyme D +/- Results are positive or negative according to MarDx WB reference results provided by BBI or the CDC	BBI IgG +/-			5	22	29	1	81	p(positive) Lyme D			97	p(negative) controls.								the % agreement with the panel results = 89%
Mogilyansky, E., Loa, C. C., Adelson, M. E., Mordechai, E., and Tilton, R. C.	Comparison of Western immunoblotting and the C6 Lyme antibody test for laboratory detection of Lyme disease	2004	BBI WB IgM	CDC criteria: IgM: Two or more bands must be present (23, 39, 41 kDa).	IgM	all lyme	non-Lyme (CDC panel)	CompvsRef		sera	StageLymeDisease	ND	lyme D+/-, Results are positive or negative according to MarDx WB reference results provided by BBI or the CDC.	BBI IgM +/-			6	20	31	0	77	p(positive) lyme disease			100	p(negative) control								agreement with the panel = 89%
Tilton, R. C., Sand, M. N., and Manak, M.	The western immunoblot for Lyme disease: determination of sensitivity, specificity, and interpretive criteria with use of commercially available performance panels	97	BBICL WB IgM	(BBI criteria: IgM = 2/4 bands23,39,41,83)	IgM	All stages LD= serum associated iwth patiens with a culture +ve, EM or +ve serology from the CDC panel.	non-Lyme (negative culture and sero)	CompvsRef	LD= serum associated iwth patiens with a culture +ve, EM or +ve serology from the CDC panel.	serum	StageLymeDisease	stage unknown, LD= serum associated iwth patiens with a culture +ve, EM or +ve serology from the CDC panel.	LD= serum associated iwth patiens with a culture +ve, EM or +ve serology from the CDC panel. +/-	BBI IgM positive (18) + equivocal (10) / negative (18)			2	28	16	0	93	p(positive) Lyme disease symptoms			100	p(negative) no lyme disease symptoms
Tilton, R. C., Sand, M. N., and Manak, M.	The western immunoblot for Lyme disease: determination of sensitivity, specificity, and interpretive criteria with use of commercially available performance panels	97	BBICL WB IgG	(BBI criteria, , IgG 3+ bands 20,23,31,34,35,39,83)	IgG	All stages LD= serum associated iwth patiens with a culture +ve, EM or +ve serology from the CDC panel.	non-Lyme (negative culture and sero)	CompvsRef	LD= serum associated iwth patiens with a culture +ve, EM or +ve serology from the CDC panel.	serum	StageLymeDisease	stage unknown= LD= serum associated iwth patiens with a culture +ve, EM or +ve serology from the CDC panel.	LD= serum associated iwth patiens with a culture +ve, EM or +ve serology from the CDC panel. +/-	BBI WB IgG positive (19) + equivocal (16) / negative (11)			0	35	11	0	100	p(positive) if Lyme symptoms			100	p(negative ) if no lyme symptoms.
Tilton, R. C., Sand, M. N., and Manak, M.	The western immunoblot for Lyme disease: determination of sensitivity, specificity, and interpretive criteria with use of commercially available performance panels	97	BBI WB IgG or IgM	(BBI criteria, IgG 3+ bands 20,23,31,34,35,39,83 & IgM = 2/4 bands23,39,41,83 )	IgG or IgM	All stages LD= serum associated iwth patiens with a culture +ve, EM or +ve serology from the CDC panel.	non-Lyme	IndexVsComp		serum	StageLymeDisease	unknown, LD= serum associated iwth patiens with a culture +ve, EM or +ve serology from the CDC panel.	CDC WB IgG/IgM +/-	BBI WB IgG/IgM +ve or equivocal / -ve.			0	30	0	5
Tilton, R. C., Sand, M. N., and Manak, M.	The western immunoblot for Lyme disease: determination of sensitivity, specificity, and interpretive criteria with use of commercially available performance panels	97	BBICL WB IgM	(BBI criteria: IgM = 2/4 bands23,39,41,83)	IgM	All stages LD= serum associated iwth patiens with a culture +ve, EM or +ve serology from the CDC panel.	non-Lyme	IndexVsComp		serum	StageLymeDisease	not known,	CDC WB IgM +/-	BBI WB IgM + or equivocal / negative			2	18	0	10
Tilton, R. C., Sand, M. N., and Manak, M.	The western immunoblot for Lyme disease: determination of sensitivity, specificity, and interpretive criteria with use of commercially available performance panels	97	BBI WB IgG	(BBI criteria, IgG 3+ bands 20,23,31,34,35,39,83)	IgG	All stages LD= serum associated iwth patiens with a culture +ve, EM or +ve serology from the CDC panel.	non-Lyme	IndexVsComp		serum	StageLymeDisease	unknown stage	CDC WB IgG +/-	BBI WB IGG + or equivocal / -			0	23	0	12
Tilton, R. C., Sand, M. N., and Manak, M.	The western immunoblot for Lyme disease: determination of sensitivity, specificity, and interpretive criteria with use of commercially available performance panels	97	BBI WB IgM	(CDC criteria 2/3 bands (23,39,41))	IgM	All stages- CDC panel	non-Lyme	IndexVsComp		serum	StageLymeDisease	unknown - CDC panel									90	p(positive) if positive on CDC WB			86.4	p(negative) negative on CDC WB								Same Sn/Sp would have been found for the BBICL criteria as they are almost the same as the CDC criteria for IgM
Tilton, R. C., Sand, M. N., and Manak, M.	The western immunoblot for Lyme disease: determination of sensitivity, specificity, and interpretive criteria with use of commercially available performance panels	97	BBICL WB IgG	(CDC criteria, IgG: 5+bands (18,21,28,30,41,45,58,66,93))	IgG	All stages- CDC panel	non-Lyme	IndexVsComp		serum	StageLymeDisease	unknown CDC panel									87.2	p(positive) if CDC WB positive			60	p(negative) if CDC WB negative.
Tilton, R. C., Sand, M. N., and Manak, M.	The western immunoblot for Lyme disease: determination of sensitivity, specificity, and interpretive criteria with use of commercially available performance panels	97	BBICL WB IgG	(CDC criteria, IgG: 5+bands (18,21,28,30,41,45,58,66,93))	IgG	All stages- CDC panel	non-Lyme	IndexVsComp													74.3	p(positive) if CDC WB positive			100	p(negative ) if CDC WB negative
Tilton, R. C., Sand, M. N., and Manak, M.	The western immunoblot for Lyme disease: determination of sensitivity, specificity, and interpretive criteria with use of commercially available performance panels	97	Cambridge WB IgG	(CDC criteria, IgG: 5+bands (18,21,28,30,41,45,58,66,93))	IgG	All stages- CDC panel	non-Lyme	IndexVsComp													43.6	p(positive) if CDC wB positive			100	p(negative) if CDC WB negative.
Tilton, R. C., Sand, M. N., and Manak, M.	The western immunoblot for Lyme disease: determination of sensitivity, specificity, and interpretive criteria with use of commercially available performance panels	97	Cambridge IgM	(CDC criteria 2/3 bands (23,39,41))	IgM	All stages- CDC panel	non-Lyme	IndexVsComp		serum	StageLymeDisease	unknown, CDC panel results.									64.3	p(positive) if positive on CDC WB			68.2	p(negative ) if negative on CDC WB
Tilton, R. C., Sand, M. N., and Manak, M.	The western immunoblot for Lyme disease: determination of sensitivity, specificity, and interpretive criteria with use of commercially available performance panels	97	CDC WB IgM	(CDC criteria, 2/3 bands (23,39,41))	IgM	All stages LD= serum associated iwth patiens with a culture +ve, EM or +ve serology from the CDC panel.	non-Lyme (negative culture and sero)	IndexVsComp	LD= serum associated iwth patiens with a culture +ve, EM or +ve serology from the CDC panel.	serum	StageLymeDisease	Stage unknown, LD= serum associated iwth patiens with a culture +ve, EM or +ve serology from the CDC panel.	LD= serum associated iwth patiens with a culture +ve, EM or +ve serology from the CDC panel. + / -	CDC WB IgM using CDC criteria +/-			10	20	16	0	66	p(postive) lyme disease symptoms			100	p(negative) no lyme disease symptoms.
Tilton, R. C., Sand, M. N., and Manak, M.	The western immunoblot for Lyme disease: determination of sensitivity, specificity, and interpretive criteria with use of commercially available performance panels	97	CDC WB IgG	(CDC criteria, IgG: 5+bands (18,21,28,30,41,45,58,66,93))	IgG	All stages LD= serum associated iwth patiens with a culture +ve, EM or +ve serology from the CDC panel.	non-Lyme (negative culture and sero)	RefVsIndex	LD= serum associated iwth patiens with a culture +ve, EM or +ve serology from the CDC panel.	serum	StageLymeDisease	stage unknown, LD= serum associated iwth patiens with a culture +ve, EM or +ve serology from the CDC panel.	LD= serum associated iwth patiens with a culture +ve, EM or +ve serology from the CDC panel. +/-	CDC WB IgG +/-			12	23	11	0	66	p(positive) lyme D			100	p(negative ) non-lyme d
Brissette Catherine A., Rossmann Evelyn, Bowman, A. M. Y., Cooley Anne E., Riley Sean P., Hunfeld Klaus-Peter, Bechtel Michael, Kraiczy Peter, and Stevenson Brian	The Borrelial Fibronectin-Binding Protein Reva Is an Early Antigen of Human Lyme Disease	2010	IgG Immunoblot RevA B31	1 recombinant band.	IgG	Lyme positive/negative USA samples.	healthy	CompvsRef	Lyme positive/negative USA samples.	serum	StageLymeDisease	all Lyme	lyme +/ controls -	IgG Immunoblot RevA B31 +/-			30	16	5	0
Brissette Catherine A., Rossmann Evelyn, Bowman, A. M. Y., Cooley Anne E., Riley Sean P., Hunfeld Klaus-Peter, Bechtel Michael, Kraiczy Peter, and Stevenson Brian	The Borrelial Fibronectin-Binding Protein Reva Is an Early Antigen of Human Lyme Disease	2010	IgG Immunoblot RevA PBi	1 recombinant band.	IgG	all lyme USA samples	healthy	CompvsRef	all lyme USA samples	serum	StageLymeDisease	all lyme	lyme + / controls -	IgG Immunoblot RevA PBi +/-			4	6	2	0
Brissette Catherine A., Rossmann Evelyn, Bowman, A. M. Y., Cooley Anne E., Riley Sean P., Hunfeld Klaus-Peter, Bechtel Michael, Kraiczy Peter, and Stevenson Brian	The Borrelial Fibronectin-Binding Protein Reva Is an Early Antigen of Human Lyme Disease	2010	IgG Immunoblot RevB B31	1 recombinant band.	IgG	all lyme USA	healthy	CompvsRef	all lyme USA	serum	StageLymeDisease	all lyme	lyme + / controls -	IgG Immunoblot RevB B31 +/-			43	3	5	0															RevB did not react to human Lyme sera.
			Early Lyme
Fawcett, P. T., Rose, C. D., Gibney, K. M., and Doughty, R. A.	Comparison of immunodot and western blot assays for diagnosing Lyme borreliosis	98	MarDx WB (Marblot) IgG and IgM	CDC criteria IgM 2/3 bands (23, 39, 41 kDa) and IgG 5+ /10 bands (18, 23, 28, 30, 39, 41, 45, 58, 66, 83 to 93 kDa)	IgM or IgG	early accute, early disseminated	Diseased: 81= . Medical records of individuals in the non-Lyme disease group were reviewed by a rheumatologist or infectious disease specialist participating in a Lyme disease specialty clinic. Six-month follow-up of this group gave no indication of Lyme disease after our study. Specimens were assigned to non-Lyme disease subgroups as follows: (i) presurgical pediatric orthopedic patients, (ii) p…	CompvsRef	Lyme disease: early accute, early disseminated and arthritis	serum	StageLymeDisease	Lyme disease: early accute, early disseminated and arthritis	Lyme disease + / controls -	MarDx WB IgG and IgM +/-			10	10	62	19	61	p(positive) lyme disease			76	p(negative) controls			47	85				by subgroups early acute: 7/10, early disseminated 3/10 and arthritis 7/8 (with the false negative having 17 bands, but only 4/10 recommended by CDC criteria)
Sivak, S. L., Aguero-Rosenfeld, M. E., Nowakowski, J., Nadelman, R. B., and Wormser, G. P.	Accuracy of IgM immunoblotting to confirm the clinical diagnosis of early Lyme disease	96	MarDx IgM (2+ lines) immunoblotassay (MarDXDiagnostics Inc, Carls¬ bad, Calif)	> 2 clear bands	IgM	acute EM <7 days. (culture confirmed)		CompvsRef	Culture positive early EM acute <7 days	serum	StageLymeDisease	early EM <7 days.									50	p(positive) early <7 days Lyme D.			100 /96	p(negative) control group 1/ group 2							any bands 0.83+/-0.05 (SE), any of 24, 39, 41 0.73+/-0.06 --> p=0.002 that any band has a higher ROC.
Sivak, S. L., Aguero-Rosenfeld, M. E., Nowakowski, J., Nadelman, R. B., and Wormser, G. P.	Accuracy of IgM immunoblotting to confirm the clinical diagnosis of early Lyme disease	96	MarDx IgM (CDC criteria) immunoblotassay (MarDXDiagnostics Inc, Carls¬ bad, Calif)	2 of 3 bands are present (41, 39, 24)	IgM	acute EM <7 days (culture confirmed)		CompvsRef	acute lyme EM <7 days	serum	StageLymeDisease	acute EM <7 days									25	p(positive) early lyme <7 days			100/97	p(negative) controls group 1 /. group 2
Sivak, S. L., Aguero-Rosenfeld, M. E., Nowakowski, J., Nadelman, R. B., and Wormser, G. P.	Accuracy of IgM immunoblotting to confirm the clinical diagnosis of early Lyme disease	96	MarDx IgM (2+ lines) immunoblotassay (MarDXDiagnostics Inc, Carls¬ bad, Calif)	> 2 clear bands	IgM	early lyme- convaleescent sample 8-14 days (culture confirmed)		CompvsRef	early lyme- convalescent 8-14 days		StageLymeDisease	early lyme- convaleescent sample 8-14 days									93	p(positive) early Lyme (sampled 8-14 days.)			100/96	p(negative) controls group 1/group2							Any positive band 0.97 +/- 0.02 (SE), an specific band (24, 39, 41) 0.91+/-0.04 --> p=0.01 that any band has a larger ROC.
Sivak, S. L., Aguero-Rosenfeld, M. E., Nowakowski, J., Nadelman, R. B., and Wormser, G. P.	Accuracy of IgM immunoblotting to confirm the clinical diagnosis of early Lyme disease	96	MarDx IgM (CDC criteria) immunoblotassay (MarDXDiagnostics Inc, Carls¬ bad, Calif)	2 of 3 bands are present (41, 39, 24)	IgM	early lyme convalescent sample 8-14days (culture confirmed)		CompvsRef	early lyme convalescent sample 8-14days	serum	StageLymeDisease	early lyme convalescent sample 8-14days									71	p(positive) IgM early lyme sampled 8-14 days.			100/97	p(negative) controls group 1/ group 2
Sivak, S. L., Aguero-Rosenfeld, M. E., Nowakowski, J., Nadelman, R. B., and Wormser, G. P.	Accuracy of IgM immunoblotting to confirm the clinical diagnosis of early Lyme disease	96	MarDx IgM (2+ lines) immunoblotassay (MarDXDiagnostics Inc, Carls¬ bad, Calif)	> 2 clear bands	IgM	early lyme, EM > 7days (culture confirmed)		CompvsRef	early lyme, EM > 7days	serum	StageLymeDisease	early lyme, EM > 7days									88	p(positive) early Lyme with EM >7 days			100 / 96	p(negative) controls group 1/ group 2							any positive band 0.96+/-0.04 (SE), any of the 3 specific bands 0.91 +/- 0.05 , insignificant p-value 0.24.
Sivak, S. L., Aguero-Rosenfeld, M. E., Nowakowski, J., Nadelman, R. B., and Wormser, G. P.	Accuracy of IgM immunoblotting to confirm the clinical diagnosis of early Lyme disease	96	MarDx IgM (CDC criteria) immunoblotassay (MarDXDiagnostics Inc, Carls¬ bad, Calif)	2 of 3 bands are present (41, 39, 24)	IgM	early Lyme EM > 7days (culture confirmed)		CompvsRef	early Lyme EM > 7days	serum	StageLymeDisease	early Lyme EM > 7days									81	p(positive) early lyme > 7 days EM			100 / 97	p(negative) controls group 1/ group 2
Trevejo, R. T., Krause, P. J., Sikand, V. K., Schriefer, M. E., Ryan, R., Lepore, T., Porter, W., and Dennis, D. T.	Evaluation of two-test serodiagnostic method for early Lyme disease in clinical practice	99	MarDx WB IgM/IgG only		IgM or IgG	acute LD with EM	healthy controls	CompvsRef	acute LD with EM	serum	StageLymeDisease	acute LD with EM	acute LD +/ healthy controls -	MarDx WB IgM/IgG only +/-			41	25	37	1	38	p(positive) acute LD			97	p(negative) healthy control					14.6	0.64
Trevejo, R. T., Krause, P. J., Sikand, V. K., Schriefer, M. E., Ryan, R., Lepore, T., Porter, W., and Dennis, D. T.	Evaluation of two-test serodiagnostic method for early Lyme disease in clinical practice	99	MarDx WB IgG		IgG	convalescent LD (30days after 1st test + Ab treatment)	healthy controls	CompvsRef	convalescent LD (30days after 1st test + Ab treatment)	serum	StageLymeDisease	convalescent LD (30days after 1st test + Ab treatment)	convalescent LD + / healthy controls -	MarDx WB IgG +/-			37	16	37	1	30	p(positive) convalescent LD			97	p(negative) controls.					11.5	0.72
Jobe Dean A., Lovrich Steven D., Asp Krista E., Mathiason Michelle A., Albrecht Stephanie E., Schell Ronald F., and Callister Steven M.	Significantly Improved Accuracy of Diagnosis of Early Lyme Disease by Peptide Enzyme-Linked Immunosorbent Assay Based on the Borreliacidal Antibody Epitope of Borrelia Burgdorferi Ospc	2008	MarDx WB IgG and IgM	manufacturer's instructions.	IgG or IgM	early lyme	healthy and diseased	CompvsRef	early lyme	serum	StageLymeDisease	early lyme	lyme d +/-	MarDx WB IgG and IgM +/-			99	68			41	p(positive ) lyme disease
Fawcett, P. T., Rose, C. D., Gibney, K. M., and Doughty, R. A.	Comparison of immunodot and western blot assays for diagnosing Lyme borreliosis	98	Dotblot (GenBio) IgG and IgM	Dots: 41kDa, 23kDa, 39kDa and high molecular weight recombinant.	IgM or IgG	early accute, early disseminated	Diseased: 81= . Medical records of individuals in the non-Lyme disease group were reviewed by a rheumatologist or infectious disease specialist participating in a Lyme disease specialty clinic. Six-month follow-up of this group gave no indication of Lyme disease after our study. Specimens were assigned to non-Lyme disease subgroups as follows: (i) presurgical pediatric orthopedic patients, (ii) p…	CompvsRef	lyme disease: early acute, early disseminated and arthritis.	serum	StageLymeDisease	lyme disease: early acute, early disseminated and arthritis.	Lyme disease + / controls -	Dotblot (GenBio) IgG / IgM +/-			8	12	77	4	71	p(positive) lyme disease			95	p(negative) controls.			83	90.6				Results by lyme group: early acute 5/10, early disseminated 7/10 and arthritis 8/8. The 4 false positive controls were only IgM positive and from common cross-reactive groups.
Ledue, T. B., Collins, M. F., Young, J., and Schriefer, M. E.	Evaluation of the recombinant VlsE-based liaison chemiluminescence immunoassay for detection of Borrelia burgdorferi and diagnosis of Lyme disease	2008	MarDx IgG/IgM WB	CDC criteria IgM 2/3 bands and IgG 5+ /10 bands.	IgG/IgM	early LYme <2months panel 2	non-lyme	CompvsRef	panel II	serum	StageLymeDisease	early Lyme <2months	early Lyme <2months + / controls -	MarDx IgG/IgM WB +/-			9	17	5	0	65.4	p(positive) early Lyme <2months			100	p(negative) controls
			Late Lyme
Fawcett, P. T., Rose, C. D., Gibney, K. M., and Doughty, R. A.	Comparison of immunodot and western blot assays for diagnosing Lyme borreliosis	98	MarDx WB IgG and IgM	CDC criteria IgM 2/3 bands and IgG 5+ /10 bands.	IgM or IgG	lyme arthritis	Diseased: 81= . Medical records of individuals in the non-Lyme disease group were reviewed by a rheumatologist or infectious disease specialist participating in a Lyme disease specialty clinic. Six-month follow-up of this group gave no indication of Lyme disease after our study. Specimens were assigned to non-Lyme disease subgroups as follows: (i) presurgical pediatric orthopedic patients, (ii) p…	CompvsRef	Lyme disease: early accute, early disseminated and arthritis	serum	StageLymeDisease	Lyme disease: early accute, early disseminated and arthritis	Lyme disease + / controls -	MarDx WB IgG and IgM +/-			1	7	62	19														by subgroups early acute: 7/10, early disseminated 3/10 and arthritis 7/8 (with the false negative having 17 bands, but only 4/10 recommended by CDC criteria)
Fawcett, P. T., Rose, C. D., Gibney, K. M., and Doughty, R. A.	Comparison of immunodot and western blot assays for diagnosing Lyme borreliosis	98	Dotblot (GenBio) IgG and IgM	Dots: 41kDa, 23kDa, 39kDa and high molecular weight recombinant.	IgM or IgG	lyme arthritis	Diseased: 81= . Medical records of individuals in the non-Lyme disease group were reviewed by a rheumatologist or infectious disease specialist participating in a Lyme disease specialty clinic. Six-month follow-up of this group gave no indication of Lyme disease after our study. Specimens were assigned to non-Lyme disease subgroups as follows: (i) presurgical pediatric orthopedic patients, (ii) p…	CompvsRef	lyme disease: early acute, early disseminated and arthritis.	serum	StageLymeDisease	lyme disease: early acute, early disseminated and arthritis.	Lyme disease + / controls -	Dotblot (GenBio) IgG / IgM +/-			0	8	77	4														Results by lyme group: early acute 5/10, early disseminated 7/10 and arthritis 8/8. The 4 false positive controls were only IgM positive and from common cross-reactive groups.
Ledue, T. B., Collins, M. F., Young, J., and Schriefer, M. E.	Evaluation of the recombinant VlsE-based liaison chemiluminescence immunoassay for detection of Borrelia burgdorferi and diagnosis of Lyme disease	2008	MarDx IgG/IgM WB	CDC criteria IgM 2/3 bands and IgG 5+ /10 bands.	IgG/IgM	late LYme >2months panel 2	non-lyme	CompvsRef	panel II	serum	StageLymeDisease	late lyme >2months	late lyme >2months +/ controls -	MarDx IgG/IgM WB +/-			0	11	5	0	100	p(positive) late lyme >2months			100	p(negative) controls

## Sheet: Table5
Author	Title	pubdate	2-TIER TEST	COMP TEST	IgG or IgM	Disease Group	Control Group	Sample Type_comment	D+/-_comment	T+/-_comment	SigTest_comment	P-vlaue_comment	D+|T-	D+|T+	D-|T-	D-|T+	Sn_value_comment	Sn_def_comment/ N	Sn_LCI_comment	Sn_HCI_comment	Sp_value_comment	Sp_Def_comment	Sp_LCI_comment	Sp_HCI_comment	PPV	NPV	OtherOutcomes	AdditionalComments?
Bacon, R. M., Biggerstaff, B. J., Schriefer, M. E., Gilmore, R. D. Jr, Philipp, M. T., Steere, A. C., Wormser, G. P., Marques, A. R., and Johnson, B. J.	Serodiagnosis of Lyme disease by kinetic enzyme-linked immunosorbent assay using recombinant VlsE1 or peptide antigens of Borrelia burgdorferi compared with 2-tiered testing using whole-cell lysates	2003	2-tier: Vidas Lyme Screen + MarDx Lyme Disease (IgG and IgM) Marblot Strip Test System	kELISA: rVlsE1	IgG and IgM / IgG	All Lyme : early acute, early disseminated, late disseminated, neuro lyme	Na	serum	D+= two-tier test positive, D-= two tier test negative	T+= rVlsE1 IgG positive, T-= rVlsE1 IgG negative			34	155	62	29	82.0106	280			68.1319
Bacon, R. M., Biggerstaff, B. J., Schriefer, M. E., Gilmore, R. D. Jr, Philipp, M. T., Steere, A. C., Wormser, G. P., Marques, A. R., and Johnson, B. J.	Serodiagnosis of Lyme disease by kinetic enzyme-linked immunosorbent assay using recombinant VlsE1 or peptide antigens of Borrelia burgdorferi compared with 2-tiered testing using whole-cell lysates	2003	2-tier: Vidas Lyme Screen + MarDx Lyme Disease (IgG and IgM) Marblot Strip Test System	kELISA: C6 peptide	IgG and IgM / IgG	All Lyme : early acute, early disseminated, late disseminated, neuro lyme	Na		D+= positive two-tier, D-= negative two-tier. Agreement on lyme disease samples only.	T+= positive C6, T-= negative C6. Agreement on lyme disease samples only.			36	153	58	33	80.9524	280			63.7363
Yu ZhiGuang, Carter, J. M., Sigal, L. H., and Stein, S.	Multi-well ELISA based on independent peptide antigens for antibody capture. Application to Lyme disease serodiagnosis.	1996	2 tier: fla_ELISA (inhouse) and MarDx Lyme Disease (IgG and IgM) Marblot Strip Test System	ELISA ( 8 synthetic peptides)(IgG/IgM) -NC	IgG and IgM	All Lyme : early acute, early disseminated, late disseminated, neuro lyme	non-Lyme	serum	2-tier fla_ELISA and MarDx WB IgG and IgM	peptide ELISA IgG and IgM			5	24	8	4	82.7586	41			66.6667
Yu ZhiGuang, Carter, J. M., Sigal, L. H., and Stein, S.	Multi-well ELISA based on independent peptide antigens for antibody capture. Application to Lyme disease serodiagnosis.	1996	2 tier: fla_ELISA (inhouse) and MarDx Lyme Disease (IgG and IgM) Marblot Strip Test System	MarDx (IgG/IgM) ELISA	IgG and IgM	All Lyme : early acute, early disseminated, late disseminated, neuro lyme	non-Lyme	serum	2tier fla-ELISA + MarDx WB IgG and IgM +/- Note equivocals considered for WB.	MarDx ELISA IgG and IgM +/- Note: equivocals considered negative.			3	26	7	5	89.6552	41			58.3333
Hilton, E., Devoti, J., and Sood, S.	Recommendation to include OspA and OspB in the new immunoblotting criteria for serodiagnosis of Lyme disease.	1996	2 tier: unknown ELISA + MarDx Lyme Disease (IgG ) Marblot Strip Test System IgG (5 /12 (old criteria) bands =18, 21, 28, 30, 31, 34, 39, 41, 45, 58, 66, 93 kDa)	ELISA + MarDx Lyme Disease (IgG) Marblot Strip Test System (5 /10 bands =18, 21, 28, 30,39, 41, 45, 58, 66, 93)	IgG	All Lyme : early acute, early disseminated, late disseminated, neuro lyme	NA		Old Wb criteria 5 of 12 bands	New WB criteria 5 of 10 bands.			4	46	86	0	92	136			100						Information on the 4 patients is available, they met clinical criteria, Currently, the most common problem is the overdiagnosis of Lyme disease, and the development of standardized criteria for the serological diagnosis of Lyme disease is a welcome im provement. However, there is concern that the exclusion of the 31-kDa (OspA) and 34-kDa (OspB) bands from the list of bands required to make the di…
Callister, S. M., Jobe, D. A., Agger, W. A., Schell, R. F., Kowalski, T. J., Lovrich, S. D., and Marks, J. A.	Ability of the borreliacidal antibody test to confirm Lyme disease in clinical practice.	2002	2 tier: IFA (unknown) + MRL diagnostics: Lyme Disease Bb genogroup 1 WB IgG or IgM	2 tier: IFA (unknown) and BAT with Bb 297 vs 50772 (IgG/IgM) -NC	IgG or IgM	All Lyme : early acute, early disseminated, late disseminated, neuro lyme	na						11	30	53	10	73.1707	104			84.127
Wormser Gary P., Liveris Dionysios, Hanincova Klara, Brisson Dustin, Ludin Sara, Stracuzzi Vincent J., Embers Monica E., Philipp Mario T., Levin Andrew, Aguero-Rosenfeld Maria, and Schwartz, I. R. A.	Effect of Borrelia Burgdorferi Genotype on the Sensitivity of C6 and 2-Tier Testing in North American Patients With Culture-Confirmed Lyme Disease	2008	2-tier: Wampole Bb (IgG/IgM) ELISA test system and MarDx Lyme Disease (IgG and IgM) Marblot Strip Test System	Immunetics C6 Lyme ELISA Kit (IgG/IgM)	IgG or IgM	Stage 1	na	serum	2-Tier test IgG or IgM +/-	C6 ELISA IgG or IgM +/-	fisher's exact test	<0.001 that the C6 was more sensistive than the 2-tier in these early acute EM cases.	1	64	50	52	98.4615	Sensitivity of the 2-tier / C6 ELISA on this group of 167 acute EM LD patients.			49.0196						The sensitivity of C6 testing exceeded that of 2-tier testing among patients specifically infected with genotypes RST2 and RST3 (P < .001) but not RST1 (P = .20) (table 1). The sensitivity of C6 testing did not vary statistically significantly in relationship to either the RST (P = .65) or ospC genotype (P = .78) of the specific strain of B. burgdorferi that caused the infection. In contrast, the…	. However, this cannot explain the low frequency of seropositivity determined by the 2-tier test in RST3-infected patients, because the frequency of positive 2-tier test results in the subgroup of patients with multiple skin lesions varied across genotypes in a manner similar to that of the overall group. Among the patients with multiple erythema migrans skin lesions, 13 (76.5%) of 17 RST1-infect…
Eshoo, M. W., Crowder, C. C., Rebman, A. W., Rounds, M. A., Matthews, H. E., Picuri, J. M., Soloski, M. J., Ecker, D. J., Schutzer, S. E., and Aucott, J. N.	Direct molecular detection and genotyping of Borrelia burgdorferi from whole blood of patients with early Lyme disease	2012	2-tier (tests unknown, followed CDC guidelines)	Isothermal amplification/PCR/ESI-MS		Stage 1	NA	serum / whole blood	2-tier sero positive at acute or convalescent sample	IA/PCR/ESI-MS +/- in the acute sample for LD			6	8	2	5	57.1429	21	108		28.5714						IA improved detection from 2/21 to 13/21 with detection limits approaching 1 genome instead of 200. The ability of IA to increase detection sensitivity in actual blood specimens from patients was also evaluated. Blood extract from the 21 early Lyme disease patients was extracted in duplicate. One replicate underwent IA B. burgdorferi DNA enrichment prior to PCR/ESI-MS while the other remained unt…
Avery Robert A., Frank Gary, and Eppes Stephen C.	Diagnostic Utility of Borrelia Burgdorferi Cerebrospinal Fluid Polymerase Chain Reaction-in Children With Lyme Meningitis	2005	2-tier (tests unknown, followed CDC guidelines)	PCR (CSF) - flagellin gene	IgG or IgM/ na	Stage 3		CSF - PCR	lyme menigitis + sero 2-tier positive) +/ other meningitis/ sero -ve -	CSF PCR of flagellin gene +/-			19	1	87	1	5	p(positive) if lyme meningitis and sero +ve	0	25	98.8	p(negative) non-lyme meningitis and sero negative	93	99	50	82	Diagnostic value of ths test was not good: The only Lyme meningitis patient with positive Lyme CSFPCR had a higher CSF-WBC (762 mm3 ) than the other Lyme meningitis patients, and the highest CSF protein (138 mg/dL) of both Lyme meningitis and aseptic meningitis patients. The only aseptic meningitis patient with positive CSF PCR also had a high CSF protein (110 mg/dL). CSF WBC and glucose differed…	It is unclear why the initial studies of Lyme CSF-PCR showed such high sensitivities.8,9 Results from academic and commercial laboratories may differ for unknown reasons. A thorough review by Lebech22 of European and North American Lyme CSF-PCR studies concludes that the varied results are not caused exclusively by the use of different DNAtargets (eg, outer surface protein A, outer surface protei…
Nowakowski John, Mckenna Donna, Nadelman Robert B., Bittker Susan, Cooper Denise, Pavia Charles, Holmgren Diane, Visintainer Paul, and Wormser Gary P.	Blood Cultures for Patients With Extracutaneous Manifestations of Lyme Disease in the United States	2009	2-tier: Wampole Bb (IgG/IgM) ELISA test system and MarDx Lyme Disease (IgG and IgM) Marblot Strip Test System	BSK culture plasma >9ml	IgG or IgM / na	Stage 3	na	plasma	2-tier sero positive Lyme disease +/- (they were all positive.)	Culture +/-			21	5	0	0	19.2308	26			NA						Associations found for having an EM = more likely to be culture +ve and shorter duration of symptoms= more likely to be culture positive (results in form 1 riskfactors.)

## Sheet: Table6
Refid	Author	Title	pubdate	Category	TEST1	TEST2	IgG or IgM	Disease Group	Panel	Sample Type_comment	StageLymeDisease_comment	T1+/-_comment	T2+/-_comment	SigTest	fn	tp	tn	fp	Sn_value_comment	Sn_def_comment	Sn_LCI_comment	Sn_HCI_comment	Sp_value_comment	Sp_Def_comment	Sp_LCI_comment	Sp_HCI_comment	OtherOutcomes	AdditionalComments?
829	Brunner, M. and Sigal, L. H.	Use of serum immune complexes in a new test that accurately confirms early Lyme disease and active infection with Borrelia burgdorferi	2001	EIA	EMIBA (Immune Complex)(IgG/IgM) -NC	MarDx Lyme disease EIA (IgM) test system	IgG or IgM/ IgM	All Lyme	No	serum	all stages- 64 LD patients from the Lyme Disease Center (n=131 samples in population 1)	EMIBA +/-	MarDx IgM ELISA +/-		21	41	1	1	66.129		82		50				Agreement between the two tests
829	Brunner, M. and Sigal, L. H.	Use of serum immune complexes in a new test that accurately confirms early Lyme disease and active infection with Borrelia burgdorferi	2001	EIA	EMIBA (Immune Complex)(IgG/IgM) -NC	MarDx Lyme disease EIA (IgM) test system	IgG or IgM/ IgM	All Lyme	yes	serum	all stages-9 active LD samples from the CDC panel	EMIBA +/-	MarDx IgM ELISA +/-		2	7	0	0	77.7778				EMIBA was 100% for Lyme D +ves.				Agreement between the two tests
829	Brunner, M. and Sigal, L. H.	Use of serum immune complexes in a new test that accurately confirms early Lyme disease and active infection with Borrelia burgdorferi	2001	EIA	EMIBA (Immune Complex)(IgG/IgM) -NC	MarDx Lyme disease EIA (IgM) test system	IgG or IgM/ IgM	All Lyme	yes	serum	all stages-9 active LD samples from the CDC panel	EMIBA +/-	MarDx IgM ELISA +/-		2	7	0	0	77.7778				EMIBA was 100% for Lyme D +ves.				Agreement between the two tests
829	Brunner, M. and Sigal, L. H.	Use of serum immune complexes in a new test that accurately confirms early Lyme disease and active infection with Borrelia burgdorferi	2001	EIA	EMIBA (Immune Complex)(IgG/IgM) -NC	MarDx Lyme disease EIA (IgG) test system	IgG or IgM/ IgG	All Lyme	yes	serum	all stages-9 active LD samples from the CDC panel	EMIBA +/-	MarDx IgG ELISA +/-		2	7	0	0	77.7778		73		EMIBA was 100% for Lyme D +ves.				Agreement between the two tests
829	Brunner, M. and Sigal, L. H.	Use of serum immune complexes in a new test that accurately confirms early Lyme disease and active infection with Borrelia burgdorferi	2001	EIA	EMIBA (Immune Complex)(IgG/IgM) -NC	MarDx Lyme disease EIA (IgG) test system	IgG or IgM/ IgG	All Lyme	No	serum	all stages- 64 LD patients from the Lyme Disease Center (n=131 samples in population 1)	EMIBA +/-	MarDx IgG ELISA +/-		26	36	1	1	58.0645				50				Agreement between the two tests
829	Brunner, M. and Sigal, L. H.	Use of serum immune complexes in a new test that accurately confirms early Lyme disease and active infection with Borrelia burgdorferi	2001	EIA	EMIBA (Immune Complex)(IgG/IgM) -NC	CDC ELISA	IgG or IgM	All Lyme	yes	serum	all stages-9 active LD samples from the CDC panel	EMIBA +/-	CDC ELISA +/-		0	9	0	0	100				EMIBA was 100% for Lyme D +ves.				Agreement between the two tests
829	Brunner, M. and Sigal, L. H.	Use of serum immune complexes in a new test that accurately confirms early Lyme disease and active infection with Borrelia burgdorferi	2001	EIA	EMIBA (Immune Complex)(IgG/IgM) -NC	free antibody EMIBA- NC	IgG or IgM	All Lyme	No	serum	all stages- 64 LD patients from the Lyme Disease Center (n=131 samples in population 1)	EMIBA +/-	free antibody EMIBA +/-		1	61	0	2	98.3871		73		0				Agreement between the two tests
829	Brunner, M. and Sigal, L. H.	Use of serum immune complexes in a new test that accurately confirms early Lyme disease and active infection with Borrelia burgdorferi	2001	EIA	EMIBA (Immune Complex)(IgG/IgM) -NC	free antibody EMIBA- NC	IgG or IgM	All Lyme	yes	serum	all stages-9 active LD samples from the CDC panel	EMIBA +/-	free antibody EMIBA +/-		0	9	0	0	100				EMIBA was 100% for Lyme D +ves.				Agreement between the two tests
38722	Brunner, M., Stein, S., Mitchell, P. D., and Sigal, L. H.	Immunoglobulin M capture assay for serologic confirmation of early Lyme disease: analysis of immune complexes with biotinylated Borrelia burgdorferi sonicate enhanced with flagellin peptide epitope	1998	EIA	EMIBA (Immune Complex)(IgG/IgM) -NC	Immunowell Borrelia (Lyme) test	IgM	Lyme Stage 1	No	serum	early Lyme with single and multiple EM and all positive culture	EMIBA +/-	EIA polyvalent +/-		7	9	2	2	56.25		20		50				Raw data is available to make comparisions between comp 2, 3, and 4... but there is so little info about these tests, I did not extract this yet.
38722	Brunner, M., Stein, S., Mitchell, P. D., and Sigal, L. H.	Immunoglobulin M capture assay for serologic confirmation of early Lyme disease: analysis of immune complexes with biotinylated Borrelia burgdorferi sonicate enhanced with flagellin peptide epitope	1998	EIA	EMIBA (Immune Complex)(IgG/IgM) -NC	BION Borrelia Burgdorferi Antigen Substrate Slide	IgM	Lyme Stage 1	No	serum	early Lyme with single and multiple EM and all positive culture	EMIBA +/-	IFA +/-		3	13	1	3	81.25		20		25
829	Brunner, M. and Sigal, L. H.	Use of serum immune complexes in a new test that accurately confirms early Lyme disease and active infection with Borrelia burgdorferi	2001	EIA	EMIBA (Immune Complex)(IgG/IgM) -NC	MarDx Lyme disease (IgM) Marblot strip test system	IgG or IgM/ IgM	All Lyme	No	serum	all stages- 64 LD patients from the Lyme Disease Center (n=131 samples in population 1)	EMIBA +/-	MarDx IgM WB +/-		25	37	2	0	59.6774		73		100				Agreement between the two tests
829	Brunner, M. and Sigal, L. H.	Use of serum immune complexes in a new test that accurately confirms early Lyme disease and active infection with Borrelia burgdorferi	2001	EIA	EMIBA (Immune Complex)(IgG/IgM) -NC	MarDx Lyme disease (IgM) Marblot strip test system	IgG or IgM/ IgM	All Lyme	yes	serum	all stages-9 active LD samples from the CDC panel	EMIBA +/-	MarDx IgM WB +/-		4	5	0	0	55.5556				EMIBA was 100% for Lyme D +ves.				Agreement between the two tests
829	Brunner, M. and Sigal, L. H.	Use of serum immune complexes in a new test that accurately confirms early Lyme disease and active infection with Borrelia burgdorferi	2001	EIA	EMIBA (Immune Complex)(IgG/IgM) -NC	MarDx Lyme disease (IgG) Marblot strip test system	IgG or IgM/ IgG	All Lyme	No	serum	all stages- 64 LD patients from the Lyme Disease Center (n=131 samples in population 1)	EMIBA +/-	MarDx IgG WB +/-		34	28	2	0	45.1613		73		100				Agreement between the two tests
829	Brunner, M. and Sigal, L. H.	Use of serum immune complexes in a new test that accurately confirms early Lyme disease and active infection with Borrelia burgdorferi	2001	EIA	EMIBA (Immune Complex)(IgG/IgM) -NC	MarDx Lyme disease (IgG) Marblot strip test system	IgG or IgM/ IgG	All Lyme	yes	serum	all stages-9 active LD samples from the CDC panel	EMIBA +/-	MarDx IgG WB +/-		1	8	0	0	88.8889				EMIBA was 100% for Lyme D +ves.				Agreement between the two tests
38722	Brunner, M., Stein, S., Mitchell, P. D., and Sigal, L. H.	Immunoglobulin M capture assay for serologic confirmation of early Lyme disease: analysis of immune complexes with biotinylated Borrelia burgdorferi sonicate enhanced with flagellin peptide epitope	1998	EIA	EMIBA (Immune Complex)(IgG/IgM) -NC	Immuno dot Borrelia dot blot M test	IgM	Lyme Stage 1	No	serum	early Lyme with single and multiple EM and all positive culture	EMIBA +/-	EIA p39 recombinant IgM +/-		6	10	3	1	62.5		20		75
38722	Brunner, M., Stein, S., Mitchell, P. D., and Sigal, L. H.	Immunoglobulin M capture assay for serologic confirmation of early Lyme disease: analysis of immune complexes with biotinylated Borrelia burgdorferi sonicate enhanced with flagellin peptide epitope	1998	EIA	EMIBA (Immune Complex)(IgG/IgM) -NC	IgM Immunoblotting (2+ bands =22-, 31-, 34-, 39-, or 83-kDa) - NC	IgM	Lyme Stage 1	No	serum	early Lyme with single and multiple EM and all positive culture	EMIBA +/-	IgM Immunoblotting +/-		9	7	3	1	43.75		20		75
34080	Yu ZhiGuang, Carter, J. M., Sigal, L. H., and Stein, S.	Multi-well ELISA based on independent peptide antigens for antibody capture. Application to Lyme disease serodiagnosis.	1996	EIA	ELISA ( 8 synthetic peptides)(IgG/IgM) -NC	MarDx Lyme disease EIA (IgM & IgG) test system	IgG or IgM	All Lyme	yes	serum	all lyme disease	MarDx ELISA IgG and IgM +/- note equivocals considered negative.	peptide ELISA IgG and IgM +/-		2	26	8	5	92.8571		82		61.5385
34080	Yu ZhiGuang, Carter, J. M., Sigal, L. H., and Stein, S.	Multi-well ELISA based on independent peptide antigens for antibody capture. Application to Lyme disease serodiagnosis.	1996	EIA	ELISA ( 8 synthetic peptides)(IgG/IgM) -NC	MarDx Lyme disease EIA (IgM & IgG) test system	IgG or IgM	All Lyme	No	serum	lab panel. Lyme status ND- TABLE 2	peptide ELISA IgG and IgM +/-	MarDx ELISA IgG and IgM +/-, note equivocals were considered negative.		3	15	22	1	83.3333				95.6522				The sensitivity of the combined peptide ELISA is 100% and the specifictiy is 92% (2 false positives, one fo which ws also positive on the MarDx elisa.). The sensitivity of the commercial MarDx ELISA is 81%; the specificity is 88%, assuming that an equivocal is considered negative or 68%, assuming that an equivocal cannot be classified as positive or negative. (The latter makes no sense).
38612	Marques, A. R., Hornung, R. L., Dally, L., and Philipp, M. T.	Detection of immune complexes is not independent of detection of antibodies in Lyme disease patients and does not confirm active infection with Borrelia burgdorferi	2005	EIA	MarDx Lyme disease EIA (IgG) test system: PEG-IC - NC	MarDx Lyme disease EIA (IgG) test system	IgG	All Lyme	No	serum / PEG-IC	all Lyme	PEG-IC: MarDx IgG ELISA +/-	serum: MarDx IgG ELISA +/-		10	43	8	5	81.1321		111		61.5385				healthy controls (17) tested negative on PEG-IC, one equivocal on ELISA
38612	Marques, A. R., Hornung, R. L., Dally, L., and Philipp, M. T.	Detection of immune complexes is not independent of detection of antibodies in Lyme disease patients and does not confirm active infection with Borrelia burgdorferi	2005	EIA	MarDx Lyme disease EIA (IgG) test system: PEG-IC - NC	MarDx Lyme disease EIA (IgG) test system	IgG	Lyme Stage 1	No	serum and PEG-IC	Early Lyme D	PEG-IC: MarDx IgG ELISA +/-	serum: MarDx IgG ELISA +/-		2	1	2	1	33.3333				66.6667
38612	Marques, A. R., Hornung, R. L., Dally, L., and Philipp, M. T.	Detection of immune complexes is not independent of detection of antibodies in Lyme disease patients and does not confirm active infection with Borrelia burgdorferi	2005	EIA	MarDx Lyme disease EIA (IgG) test system: PEG-IC - NC	MarDx Lyme disease EIA (IgG) test system	IgG	PTLDS (chronic)	No	serum and PEG-IC	PTLDS (chronic)	PEG-IC: MarDx IgG ELISA +/-	serum: MarDx IgG ELISA +/-		7	28	4	0	80				100
38612	Marques, A. R., Hornung, R. L., Dally, L., and Philipp, M. T.	Detection of immune complexes is not independent of detection of antibodies in Lyme disease patients and does not confirm active infection with Borrelia burgdorferi	2005	EIA	MarDx Lyme disease EIA (IgM) test system: PEG-IC - NC	MarDx Lyme disease EIA (IgM) test system	IgM	All Lyme	No	serum and PEG-IC	all lyme d	PEG-IC: MarDx IgM ELISA +/-	serum: MarDx IgM ELISA +/-		4	20	17	11	83.3333		90		60.7143				The healthy controls were all IgM negative for the PEG-IC, 2 false positives on the ELISA (n=12)
38612	Marques, A. R., Hornung, R. L., Dally, L., and Philipp, M. T.	Detection of immune complexes is not independent of detection of antibodies in Lyme disease patients and does not confirm active infection with Borrelia burgdorferi	2005	EIA	MarDx Lyme disease EIA (IgM) test system: PEG-IC - NC	MarDx Lyme disease EIA (IgM) test system	IgM	Lyme Stage 1	No	serum and PEG-IC	early LD	PEG-IC: MarDx IgM ELISA +/-	serum: MarDx IgM ELISA +/-		0	3	3	1	100				75
38612	Marques, A. R., Hornung, R. L., Dally, L., and Philipp, M. T.	Detection of immune complexes is not independent of detection of antibodies in Lyme disease patients and does not confirm active infection with Borrelia burgdorferi	2005	EIA	MarDx Lyme disease EIA (IgM) test system: PEG-IC - NC	MarDx Lyme disease EIA (IgM) test system	IgM	PTLDS (chronic)	No	serum and PEG-IC	PTLDS (chronic)	PEG-IC : MarDx IgM ELISA +/-	serum : MarDx IgM ELISA +/-		3	11	10	7	78.5714				58.8235
39513	Qiu, B. O., Brunner Michael, Zhang Guobao, Sigal Leonard, and Stein Stanley	Selection of Continuous Epitope Sequences and Their Incorporation Into Poly(Ethylene Glycol)-Peptide Conjugates for Use in Serodiagnostic Immunoassays: Application to Lyme Disease	2000	EIA	PEG peptide -ELISA (IgG/IgM)-NC	WCS ELISA -unknown	IgM or IgG	Lyme Stage 1	No	serum	early EM lyme/ controls.	PEG-peptide ELISA +/-	WCS ELISA +/-		7	24	0	0	77.4194		31		PEG ELISA was 100% for Lyme Disease					PeG-peptide elisa correctly identified 100% of samples whereas protien elisa had 7 false negatives.
389	Bacon, R. M., Biggerstaff, B. J., Schriefer, M. E., Gilmore, R. D. Jr, Philipp, M. T., Steere, A. C., Wormser, G. P., Marques, A. R., and Johnson, B. J.	Serodiagnosis of Lyme disease by kinetic enzyme-linked immunosorbent assay using recombinant VlsE1 or peptide antigens of Borrelia burgdorferi compared with 2-tiered testing using whole-cell lysates	2003	EIA	kELISA: rVlsE1- NC	kELISA: C6 peptide- NC	IgG	All Lyme	No	serum	all stages	D+= rVlsE1 IgG test positive, D-= rVlsE1 IgG test neg	T+= C6 IgG test positive, T-= IgG test negative		24	160	70	26	86.9565		280		72.9167
3560	Ledue, T. B., Collins, M. F., and Craig, W. Y.	New laboratory guidelines for serologic diagnosis of Lyme disease: evaluation of the two-test protocol	1996	EIA	Human Lyme EIA for the detect of antibodies (Cambridge)	CDC ELISA	IgG or IgM	All Lyme	No										96.1	p(cambridge elisa tested positive if the CDC ELISA tested positive)	0		100	P(cambridge elisa tested negative if the CDC elisa tested negative.)
38562	Ledue, T. B., Collins, M. F., Young, J., and Schriefer, M. E.	Evaluation of the recombinant VlsE-based liaison chemiluminescence immunoassay for detection of Borrelia burgdorferi and diagnosis of Lyme disease	2008	EIA	Immunetics C6 Lyme ELISA kit	CLIA-VlsE assay (diasorin)	IgG or IgM	All Lyme : early acute, early disseminated, late disseminated, neuro lyme	non-lyme	serum	all stages (ND) doagnostic samples submitted to the lab.	ELISA - C6 IgG/IgM + or equivocal/-	CLIA IgG/IgM VlsE assay + or equivocal / -		20	36	973	9	70	p(positive) on CLIA if positive on the C6 ELISA			99.1	p(negative) on the CLIA if negative on the C6 ELISA					agreement = 97.1%, 1008/1038
38688	Pavia, C. S., Wormser, G. P., Bittker, S., and Cooper, D.	An indirect hemagglutination antibody test to detect antibodies to Borrelia burgdorferi in patients with Lyme disease	2000	EIA	IHA (B31 and B126 strain) - NC	Lyme Stat Test Kit		All Lyme	yes	serum	Panel 10 Lyme samples.	IHA +/-	ELISA +/-		2	8	0	0	80		10		IHA was 100% for Lyme Disease
38722	Brunner, M., Stein, S., Mitchell, P. D., and Sigal, L. H.	Immunoglobulin M capture assay for serologic confirmation of early Lyme disease: analysis of immune complexes with biotinylated Borrelia burgdorferi sonicate enhanced with flagellin peptide epitope	1998	EIA	Immunowell Borrelia (Lyme) test	BION Borrelia Burgdorferi Antigen Substrate Slide	IgM	Lyme Stage 1	No	serum	early Lyme with single and multiple EM and all positive culture	poyvalent EIA +/-	IFA +/-		1	10	3	6	90.9091		20		33.3333
38722	Brunner, M., Stein, S., Mitchell, P. D., and Sigal, L. H.	Immunoglobulin M capture assay for serologic confirmation of early Lyme disease: analysis of immune complexes with biotinylated Borrelia burgdorferi sonicate enhanced with flagellin peptide epitope	1998	EIA	Immuno dot Borrelia dot blot M test	BION Borrelia Burgdorferi Antigen Substrate Slide	IgM	Lyme Stage 1	No	serum	early Lyme with single and multiple EM and all positive culture	p39 r EIA +/-	IFA +/-		2	9	2	7	81.8182		20		22.2222
38722	Brunner, M., Stein, S., Mitchell, P. D., and Sigal, L. H.	Immunoglobulin M capture assay for serologic confirmation of early Lyme disease: analysis of immune complexes with biotinylated Borrelia burgdorferi sonicate enhanced with flagellin peptide epitope	1998	EIA	IgM Immunoblotting (2+ bands =22-, 31-, 34-, 39-, or 83-kDa) - NC	BION Borrelia Burgdorferi Antigen Substrate Slide	IgM	Lyme Stage 1	No	serum	early EM lyme all culture confirmed.	IFA +/-	Immunoblotting +/-		10	6	2	2	37.5		20		50
38722	Brunner, M., Stein, S., Mitchell, P. D., and Sigal, L. H.	Immunoglobulin M capture assay for serologic confirmation of early Lyme disease: analysis of immune complexes with biotinylated Borrelia burgdorferi sonicate enhanced with flagellin peptide epitope	1998	EIA	IgM Immunoblotting (2+ bands =22-, 31-, 34-, 39-, or 83-kDa) - NC	Immunowell Borrelia (Lyme) test	IgM	Lyme Stage 1	No	serum	early EM lym e all culture positive	IgM immunoblotting +/-	polyvalent EIA		2	6	7	5	75		20		58.3333
38722	Brunner, M., Stein, S., Mitchell, P. D., and Sigal, L. H.	Immunoglobulin M capture assay for serologic confirmation of early Lyme disease: analysis of immune complexes with biotinylated Borrelia burgdorferi sonicate enhanced with flagellin peptide epitope	1998	EIA	Immuno dot Borrelia dot blot M test	Immunowell Borrelia (Lyme) test	IgM	Lyme Stage 1	No	serum	early EM lyme all culture confirmed.	p39 r EIA +/-	polyvalent EIA +/-		2	9	7	2	81.8182		20		77.7778
38722	Brunner, M., Stein, S., Mitchell, P. D., and Sigal, L. H.	Immunoglobulin M capture assay for serologic confirmation of early Lyme disease: analysis of immune complexes with biotinylated Borrelia burgdorferi sonicate enhanced with flagellin peptide epitope	1998	IB	Immuno dot Borrelia dot blot M test	IgM Immunoblotting (2+ bands =22-, 31-, 34-, 39-, or 83-kDa) - NC	IgM	Lyme Stage 1	No	serum	early EM lym eall culture confirmed	p39 r EIA +/-	IgM immunoblotting +/-		4	7	8	1	63.6364		20		88.8889
39427	Gomes-Solecki, M. J. C., Dunn, J. J., Luft, B. J., Castillo, J., Dykhuizen, D. E., Yang XiaoHua, Glass, J. D., and Dattwyler, R. J.	Recombinant chimeric Borrelia proteins for diagnosis of Lyme disease.	2000	EIA	RCBP ELISA chimeric proteins: A-93 (97) 1 B-C-Fla (64) (IgG/IgM) -NC	WCS ELISA -unknown	IgM or IgG	Lyme Stage 1	No	serum	early EM lyme	WCS ELISa +/-	RCBP ELISA +/-		0	16	23	2	100		146		92					These results are their recommended RCBP ELISA with the most sensiive commercial ELISA- but they do not tell us what ELISA that is (we know they looked at MarDx and Wampole... but there are 3 test ELISA's ???)
39427	Gomes-Solecki, M. J. C., Dunn, J. J., Luft, B. J., Castillo, J., Dykhuizen, D. E., Yang XiaoHua, Glass, J. D., and Dattwyler, R. J.	Recombinant chimeric Borrelia proteins for diagnosis of Lyme disease.	2000	EIA	RCBP ELISA chimeric proteins: A-93 (97) 1 B-C-Fla (64) (IgG/IgM) -NC	WCS ELISA -unknown	IgM or IgG	Lyme Stage 2	No	serum	S2L: early disseminated Lyme	WCS ELISA	RCBP ELISA		0	27	19	4	100				82.6087					this line compares the RCBP ELISA with a WCS commerical ELISA ( but we do not know which one was used- Mardz, Wampole or not described ELISA)
39427	Gomes-Solecki, M. J. C., Dunn, J. J., Luft, B. J., Castillo, J., Dykhuizen, D. E., Yang XiaoHua, Glass, J. D., and Dattwyler, R. J.	Recombinant chimeric Borrelia proteins for diagnosis of Lyme disease.	2000	EIA	RCBP ELISA chimeric proteins: A-93 (97) 1 B-C-Fla (64) (IgG/IgM) -NC	WCS ELISA -unknown	IgG or IgM	Lyme Stage 3	No	serum	S2: late lyme neuro and arthritis	WCS ELISA	RCBP ELISA		0	50	5	0	100				100					this comparision of the RCBP ELISA and the WCS ELISA - the latter is a commercial ELISA, but authors fail to tell us which one they used... may be MArdx, wampole or another as there were two described and three tested for Sensitivity.
25860	Jobe Dean A., Lovrich Steven D., Asp Krista E., Mathiason Michelle A., Albrecht Stephanie E., Schell Ronald F., and Callister Steven M.	Significantly Improved Accuracy of Diagnosis of Early Lyme Disease by Peptide Enzyme-Linked Immunosorbent Assay Based on the Borreliacidal Antibody Epitope of Borrelia Burgdorferi Ospc	2008	EIA	OspC ELISA IgM -NC	Borreliacidal antibodies test - NC	IgM	Lyme Stage 1	No	serum	early lyme	OspC7 ELISA IgM +/-	BAT +/-		22	93	42	0	80.8696		157		100				The Kappa between the OspC7 ELISA and WB was k=0.410 (low)
38688	Pavia, C. S., Wormser, G. P., Bittker, S., and Cooper, D.	An indirect hemagglutination antibody test to detect antibodies to Borrelia burgdorferi in patients with Lyme disease	2000	EIA	IHA (B31 and B126 strain) - NC	Lyme Stat Test Kit	IgG or IgM	Lyme Stage 3	No	serum	stage 2 and 3 LYme (cardiac, neuro and arthritis)	IHA B31 and 126 +/-	ELISA +/-		0	20	0	0	100		20		IHA was 100% for Lyme Disease
3560	Ledue, T. B., Collins, M. F., and Craig, W. Y.	New laboratory guidelines for serologic diagnosis of Lyme disease: evaluation of the two-test protocol	1996	IB	inhouse IB - NC	CDC IB	IgG or IgM	All Lyme	No										93.3	P( that the inhouse IB tested positive if the CDC IB tested positive)	0		100	P( that the inhouse IB tested negative if the CDC IB tested negative)			When we compared our immunoblot assay results with those of the CDC immunoblot assay, assay sensitivity and speciﬁcity were 80 and 96.7%, respectively, for IgM and 81.8 and 95.8%, respectively, for IgG. By combining IgM and IgG immunoblot assay ﬁndings, the overall sensitivity of the inhouse immunoblot assay increased to 93.3%, while the speci- ﬁcity remained 100%.
6310	Tilton, R. C., Sand, M. N., and Manak, M.	The western immunoblot for Lyme disease: determination of sensitivity, specificity, and interpretive criteria with use of commercially available performance panels	1997	IB	BBI research laboratories B. burdorferi IgM WB kit	CDC WB IgG/IgM	IgG or IgM	All Lyme	yes	serum	unknown, LD= serum associated iwth patiens with a culture +ve, EM or +ve serology from the CDC panel.	CDC WB IgG/IgM +/-	BBI WB IgG/IgM +ve or equivocal / -ve.		0	30	0	5	100				0
6310	Tilton, R. C., Sand, M. N., and Manak, M.	The western immunoblot for Lyme disease: determination of sensitivity, specificity, and interpretive criteria with use of commercially available performance panels	1997	IB	BBI research laboratories B. burdorferi IgM WB kit	CDC WB IgM	IgM	All Lyme	yes	serum	not known,	CDC WB IgM +/-	BBI WB IgM + or equivocal / negative		2	18	0	10	90				0
6310	Tilton, R. C., Sand, M. N., and Manak, M.	The western immunoblot for Lyme disease: determination of sensitivity, specificity, and interpretive criteria with use of commercially available performance panels	1997	IB	BBI research laboratories B. burdorferi IgM WB kit	CDC WB IgM	IgM	All Lyme	yes	serum	unknown - CDC panel								90	p(positive) if positive on CDC WB			86.4	p(negative) negative on CDC WB			Same Sn/Sp would have been found for the BBICL criteria as they are almost the same as the CDC criteria for IgM
6310	Tilton, R. C., Sand, M. N., and Manak, M.	The western immunoblot for Lyme disease: determination of sensitivity, specificity, and interpretive criteria with use of commercially available performance panels	1997	IB	BBI research laboratories B. burdorferi IgG WB kit	CDC WB IgG	IgG	All Lyme	yes	serum	unknown stage	CDC WB IgG +/-	BBI WB IGG + or equivocal / -		0	23	0	12	100				0
6310	Tilton, R. C., Sand, M. N., and Manak, M.	The western immunoblot for Lyme disease: determination of sensitivity, specificity, and interpretive criteria with use of commercially available performance panels	1997	IB	BBI research laboratories B. burdorferi IgG WB kit	CDC WB IgG	IgG	All Lyme	yes	serum	unknown CDC panel								87.2	p(positive) if CDC WB positive			60	p(negative) if CDC WB negative.
6310	Tilton, R. C., Sand, M. N., and Manak, M.	The western immunoblot for Lyme disease: determination of sensitivity, specificity, and interpretive criteria with use of commercially available performance panels	1997	IB	BBI research laboratories B. burdorferi IgG WB kit	CDC WB IgG	IgG	All Lyme	yes										74.3	p(positive) if CDC WB positive			100	p(negative ) if CDC WB negative
6310	Tilton, R. C., Sand, M. N., and Manak, M.	The western immunoblot for Lyme disease: determination of sensitivity, specificity, and interpretive criteria with use of commercially available performance panels	1997	IB	Cambridge Biotech Human Lyme IgG Western Blot	CDC WB IgG	IgG	All Lyme	yes										43.6	p(positive) if CDC wB positive			100	p(negative) if CDC WB negative.
6310	Tilton, R. C., Sand, M. N., and Manak, M.	The western immunoblot for Lyme disease: determination of sensitivity, specificity, and interpretive criteria with use of commercially available performance panels	1997	IB	Cambridge Biotech Human Lyme IgM Western Blot	CDC WB IgM	IgM	All Lyme	yes	serum	unknown, CDC panel results.								64.3	p(positive) if positive on CDC WB			68.2	p(negative ) if negative on CDC WB
6310	Tilton, R. C., Sand, M. N., and Manak, M.	The western immunoblot for Lyme disease: determination of sensitivity, specificity, and interpretive criteria with use of commercially available performance panels	1997	IB	MarDx Lyme disease (IgM) Marblot strip test system	CDC WB IgM	IgM	All Lyme	yes	serum	unknown, based on CDC panel								78.9	p(positive) positive on CDC WB			100	p(negative) if negative on CDC WB
6310	Tilton, R. C., Sand, M. N., and Manak, M.	The western immunoblot for Lyme disease: determination of sensitivity, specificity, and interpretive criteria with use of commercially available performance panels	1997	IB	MarDx Lyme disease (IgG) Marblot strip test system	CDC WB IgG	IgG	All Lyme	yes	serum	unknown CDC panel								47	p(positive) if CDC WB positive			100	p(negative) if CDC WB negative.
6790	Wormser, G. P., Bittker, S., Cooper, D., Nowakowski, J., Nadelman, R. B., and Pavia, C.	Comparison of the yields of blood cultures using serum or plasma from patients with early Lyme disease	2000	Culture	BSK culture (plasma)	BSK cutlure (serum)	na	Lyme Stage 1	No	serum and plasma	early lyme disease, EM +ve, untreated.	serum culture for Borrellia +/-	Plasma culture for borrelia +/-		0	13	22	7	100		42		75.8621
33651	Wormser, G. P., Nowakowski, J., Nadelman, R. B., Bittker, S., Cooper, D., and Pavia, C.	Improving the yield of blood cultures for patients with early Lyme disease.	1998	Culture	BSK culture (whole blood)	BSK culture (serum)	na	Lyme Stage 1	No	3ml whole blood vs. 3x3ml serum	early EM Lyme	early Lyme -whole blood +/-	early Lyme - serum +/-		2	1	23	5	33.3333		31		82.1429				In addition, the time to ﬁrst detection of spirochetes in culture was signiﬁcantly shorter for serum cultures than for blood cultures (2.7 6 1.8 weeks [mean 6 standard deviation] versus 7.7 6 3.3 weeks, P , 0.01).
38526	Liveris, D., Schwartz, I., Bittker, S., Cooper, D., Iyer, R., Cox, M. E., and Wormser, G. P.	Improving the yield of blood cultures from patients with early Lyme disease	2011	Culture	BSK culture (plasma)	qPCR of BSK culture (plasma)	na	Lyme Stage 1	No	plasma	early EM lyme	culture +/-	qPCR of culture +/-		0	30	19	16	100		65		54.2857				Overall, a signiﬁcantly greater proportion of patients had a positive blood culture based on qPCR than on microscopic examination (46/65 [70.8%] versus 30/65 [46.2%], P= _x0004_ 0.007)..42 (91.3%) had a positive qPCR result within 7 days after the cultures were incubated. Indeed, of the 38 culture positive patients for whom qPCR testing was performed on a culture aliquot at 1 day after incubation…
38658	Liveris, D., Wang, G., Girao, G., Byrne, D. W., Nowakowski, J., McKenna, D., Nadelman, R., Wormser, G. P., and Schwartz, I.	Quantitative detection of Borrelia burgdorferi in 2-millimeter skin samples of erythema migrans lesions: correlation of results with clinical and laboratory findings	2002	Culture	BSK culture (biopsy)	nPCR (flaB) (biopsy)	na	Lyme Stage 1	No	2mm biopsy	early EM lyme	BSK culture +/-	nPCR (flaB) +/-		7	20	11	12	74.0741		50		47.8261
38658	Liveris, D., Wang, G., Girao, G., Byrne, D. W., Nowakowski, J., McKenna, D., Nadelman, R., Wormser, G. P., and Schwartz, I.	Quantitative detection of Borrelia burgdorferi in 2-millimeter skin samples of erythema migrans lesions: correlation of results with clinical and laboratory findings	2002	Culture	BSK culture (biopsy)	qPCR (recA) (biopsy)	na	Lyme Stage 1	No	2mm biopsy	early EM lyme	BSK culture +/-	qPCR (recA)+/-		3	24	7	16	88.8889		50		30.4348
38658	Liveris, D., Wang, G., Girao, G., Byrne, D. W., Nowakowski, J., McKenna, D., Nadelman, R., Wormser, G. P., and Schwartz, I.	Quantitative detection of Borrelia burgdorferi in 2-millimeter skin samples of erythema migrans lesions: correlation of results with clinical and laboratory findings	2002	Culture	nPCR (flaB) (biopsy)	qPCR (recA) (biopsy)	na	Lyme Stage 1	No	2mm biopsy	early EM Lyme	nPCR (flaB) +/-	qPCR (recA) +/-		0	32	10	8	100		50		55.5556					B. burgdorferi genotype and spirochete load. Genotyping of B. burgdorferi isolates from the 27 culture-positive biopsy specimens was carried out by a previously described PCR-restriction fragment length polymorphism (RFLP) typing method directed at the 16S-23S ribosomal DNA spacer (7 , 8). Twentfour of 27 specimens contained spirochetes of a single RFLP type, and the analysis was limited to these…

## Sheet: Table7
Author	Title	pubdate	TEST1	TEST2	IgG or IgM	Disease Group	Control Group	Sample Type_comment	StageLymeDisease_comment	D+/-_comment	T+/-_comment	D+|T-	D+|T+	D-|T-	D-|T+	Fisher's exact	Fisher's exact_comment	Chi Square	Chi Square _comment	Other	Other_comment	OtherOutcomes	AdditionalComments?
			Culture
Wormser, G. P., Bittker, S., Cooper, D., Nowakowski, J., Nadelman, R. B., and Pavia, C.	Comparison of the yields of blood cultures using serum or plasma from patients with early Lyme disease	2000	BSK culture plasma	BSK cutlure serum	na	early lyme disease, EM +ve, untreated.	NA	serum and plasma	early lyme disease, EM +ve, untreated.	serum culture for Borrellia +/-	Plasma culture for borrelia +/-	0	13	0	7	Fisher's exact	<0.001 that plasma was more sensitive at detecting Lyme Disease in these early lyme disease patients.
Wormser, G. P., Nowakowski, J., Nadelman, R. B., Bittker, S., Cooper, D., and Pavia, C.	Improving the yield of blood cultures for patients with early Lyme disease.	98	BSK culture whole blood	BSK culture serum	na	early EM Lyme	na	3ml whole blood vs. 3x3ml serum	early EM Lyme	early Lyme -whole blood +/-	early Lyme - serum +/-	2	1	23	5							In addition, the time to ﬁrst detection of spirochetes in culture was signiﬁcantly shorter for serum cultures than for blood cultures (2.7 6 1.8 weeks [mean 6 standard deviation] versus 7.7 6 3.3 weeks, P , 0.01).
Liveris, D., Schwartz, I., Bittker, S., Cooper, D., Iyer, R., Cox, M. E., and Wormser, G. P.	Improving the yield of blood cultures from patients with early Lyme disease	2011	BSK culture	qPCR of BSK culture	na	early EM Lyme	none	plasma	early EM lyme	culture +/-	qPCR of culture +/-	0	30	19	16							Overall, a signiﬁcantly greater proportion of patients had a positive blood culture based on qPCR than on microscopic examination (46/65 [70.8%] versus 30/65 [46.2%], P= _x0004_ 0.007)..42 (91.3%) had a positive qPCR result within 7 days after the cultures were incubated. Indeed, of the 38 culture positive patients for whom qPCR testing was performed on a culture aliquot at 1 day after incubation…
Liveris, D., Wang, G., Girao, G., Byrne, D. W., Nowakowski, J., McKenna, D., Nadelman, R., Wormser, G. P., and Schwartz, I.	Quantitative detection of Borrelia burgdorferi in 2-millimeter skin samples of erythema migrans lesions: correlation of results with clinical and laboratory findings	2002	BSK culture (biopsy)	nPCR (flaB) (biopsy)	na	early EM lyme	na	2mm biopsy	early EM lyme	BSK culture +/-	nPCR (flaB) +/-	7	20	11	12
Liveris, D., Wang, G., Girao, G., Byrne, D. W., Nowakowski, J., McKenna, D., Nadelman, R., Wormser, G. P., and Schwartz, I.	Quantitative detection of Borrelia burgdorferi in 2-millimeter skin samples of erythema migrans lesions: correlation of results with clinical and laboratory findings	2002	BSK culture (biopsy)	qPCR (recA) (biopsy)	na	early EM lyme	na	2mm biopsy	early EM lyme	BSK culture +/-	qPCR (recA)+/-	3	24	7	16
Liveris, D., Wang, G., Girao, G., Byrne, D. W., Nowakowski, J., McKenna, D., Nadelman, R., Wormser, G. P., and Schwartz, I.	Quantitative detection of Borrelia burgdorferi in 2-millimeter skin samples of erythema migrans lesions: correlation of results with clinical and laboratory findings	2002	nPCR (flaB) (biopsy)	qPCR (recA) (biopsy)	na	early EM Lyme	na	2mm biopsy	early EM Lyme	nPCR (flaB) +/-	qPCR (recA) +/-	0	32	10	8								B. burgdorferi genotype and spirochete load. Genotyping of B. burgdorferi isolates from the 27 culture-positive biopsy specimens was carried out by a previously described PCR-restriction fragment length polymorphism (RFLP) typing method directed at the 16S-23S ribosomal DNA spacer (7 , 8). Twentfour of 27 specimens contained spirochetes of a single RFLP type, and the analysis was limited to these…

## Sheet: Culture PCR
Author	Title	pubdate	TESTS	Disease Group	Control Group	RST_name_comment	Sample Type_comment	StageLymeDisease_comment	Other_Descriptors	Other_Descriptors_comment	D+/-_comment	T+/-_comment	P-vlaue_comment	D+|T-	D+|T+	D-|T-	D-|T+	Sn_value_comment	Sn_def_comment	Sn_LCI_comment	Sn_HCI_comment	Sp_value_comment	Sp_Def_comment	Sp_LCI_comment	Sp_HCI_comment	PPV	NPV	LR+	LR-	ROC	Other_DiagOutcome	G1_contoutcome	G1_contoutcome_comment	G1_SD	G1_SD_comment	G1_N	G1_N_comment	G1_def	G1_def_comment	G2_outcome	G2_outcome_comment	G2_SD	G2_SD_comment	G2_N	G2_N_comment	G2_def	G2_def_comment	Pvalue_continuous	Threshold_byauthor
			ALL LYME
			Culture
Sapi, E., Pabbati, N., Datar, A., Davies, E. M., Rattelle, A., and Kuo, B. A.	Improved culture conditions for the growth and detection of Borrelia from human serum. NOTE: READ THE JOHNSON ARTICLE TOO. THE SAPI RESULTS ARE LIKELY LAB CONTAMINATION	2013	mBSK-H, new culture method (serum)	all Lyme- 2tier positive	healthy	Lyme disease CDC guidelines + sero positive by two tier.	serum	all Lyme (ND)			72 "population" sample Lyme disease cases + / healthy controls -	new culture method +/- (confirmed by immunostaining, PCR and dark field electron microscopy.		4	68	48	0	94	P(positive) Lyme disease (in cohort of 72)			100	p(negative) controls (48 healthy)
Gomes-Solecki Maria J. C., Wormser Gary P., Persing David H., Berger Bernard W., Glass John D., Yang Xiaohua, and Dattwyler Raymond J.	A First-Tier Rapid Assay for the Serodiagnosis of Borrelia Burgdorferi Infection	2001	culture (biopsy)	acute EM LD	healthy	26 acute EM LD	biopsy	26 acute EM LD			26 acute EM LD +/ healthy controls -	BSK-H culture of EM biopsy +/-		5	21	7	0
Wormser, G. P., Nowakowski, J., Nadelman, R. B., Bittker, S., Cooper, D., and Pavia, C.	Improving the yield of blood cultures for patients with early Lyme disease.	98	BSK culture (serum)	early EM lyme	no controls	early EM Lyme	serum 6x3ml	early EM lyme			early Lyme +/ no controls.	culture +/- out of 6 3ml serum vials.		19	7
Liveris, D., Schwartz, I., McKenna, D., Nowakowski, J., Nadelman, R., Demarco, J., Iyer, R., Bittker, S., Cooper, D., Holmgren, D., and Wormser, G. P.	Comparison of five diagnostic modalities for direct detection of Borrelia burgdorferi in patients with early Lyme disease	2012	biopsy standard culture BSK	early EM lyme	none	early EM lyme	2mm EM biopsy	early EM lyme			early Lyme	biopsy culture +/-		21	34			61.8	p(positive ) early Lyme
Liveris, D., Schwartz, I., McKenna, D., Nowakowski, J., Nadelman, R., Demarco, J., Iyer, R., Bittker, S., Cooper, D., Holmgren, D., and Wormser, G. P.	Comparison of five diagnostic modalities for direct detection of Borrelia burgdorferi in patients with early Lyme disease	2012	Blood culture _ microscopy and qPCR confirmation - THESE results are also presented in 38526	early EM Lyme	none	early EM Lyme	plasma	early EM Lyme			early EM Lyme	Blood culture _ microscopy and qPCR confirmation		19	46			70.8	early EM Lyme
			PCR
Eshoo, M. W., Crowder, C. C., Rebman, A. W., Rounds, M. A., Matthews, H. E., Picuri, J. M., Soloski, M. J., Ecker, D. J., Schutzer, S. E., and Aucott, J. N.	Direct molecular detection and genotyping of Borrelia burgdorferi from whole blood of patients with early Lyme disease	2012	IA/PCR/ESI-MS (on sero positive LD)	early LD	healthy	sero +ve acute/convalescent Lyme disease	whole blood	sero +ve acute/			sero positive acute Lyme +/ healthy blood donor controls -	IA/PCR/ESI-MS +/- in acute sample.		8	13	44	0	62	p(positive) acute Lyme disease	40	79	100	p(negative) healthy blood donor controls.
Eshoo, M. W., Crowder, C. C., Rebman, A. W., Rounds, M. A., Matthews, H. E., Picuri, J. M., Soloski, M. J., Ecker, D. J., Schutzer, S. E., and Aucott, J. N.	Direct molecular detection and genotyping of Borrelia burgdorferi from whole blood of patients with early Lyme disease	2012	IA/PCR/ESI-MS OR 2-tier positive (tests unknown, followed CDC guidelines)	early LD	healthy	sero positive acute Lyme disease					acute Lyme disease / healthy blood donor controls.	2-tier sero positive or IA/PCR/ESI-MS +ve / not positive on either.		2	19	43	1	90	p(positive) LD on either sero or PCR test	70	99	97.7	p(negative) control.
Liveris, D., Schwartz, I., McKenna, D., Nowakowski, J., Nadelman, R., Demarco, J., Iyer, R., Bittker, S., Cooper, D., Holmgren, D., and Wormser, G. P.	Comparison of five diagnostic modalities for direct detection of Borrelia burgdorferi in patients with early Lyme disease	2012	nPCR	early EM lyme	none	early EM lyme	2mm EM biopsy	early EM lyme			early EM lyme	nPCR +/-		31	23			42.6	p(positive) early Lyme
Liveris, D., Schwartz, I., McKenna, D., Nowakowski, J., Nadelman, R., Demarco, J., Iyer, R., Bittker, S., Cooper, D., Holmgren, D., and Wormser, G. P.	Comparison of five diagnostic modalities for direct detection of Borrelia burgdorferi in patients with early Lyme disease	2012	nPCR	early Lyme	none	early Lyme	plasma	early EM Lyme			early EM Lyme	nPCR +/-		38	26			40.6	p(positive) early EM Lyme
Liveris, D., Schwartz, I., McKenna, D., Nowakowski, J., Nadelman, R., Demarco, J., Iyer, R., Bittker, S., Cooper, D., Holmgren, D., and Wormser, G. P.	Comparison of five diagnostic modalities for direct detection of Borrelia burgdorferi in patients with early Lyme disease	2012	qPCR	early EM Lyme	none	early EM Lyme	plasma	early EM Lyme			early EM Lyme	qPCR		43	22			33.8	p(positive) early EM Lyme
Nocton, J. J., Bloom, B. J., Rutledge, B. J., Persing, D. H., Logigian, E. L., Schmid, C. H., and Steere, A. C.	Detection of Borrelia burgdorferi DNA by polymerase chain reaction in cerebrospinal fluid in Lyme neuroborreliosis	96	nPCR OspA	acute neuro (CSF)	diseased controls	acute Neuro	CSF	acute neuro	Other_Descriptors	lab 1	acute neuro +/ controls other disease -	nPCR OspA +/-		10	6	42	0
Nocton, J. J., Bloom, B. J., Rutledge, B. J., Persing, D. H., Logigian, E. L., Schmid, C. H., and Steere, A. C.	Detection of Borrelia burgdorferi DNA by polymerase chain reaction in cerebrospinal fluid in Lyme neuroborreliosis	96	nPCR OspA +/-	chronic neuro lyme (CSF)	diseased controls	chronic neuro lyme	CSF	chronic neuro lyme	Other_Descriptors	lab 1	chronic neuro lyme +/ controls diseased -	nPCR OspA +/-		33	11	42	0
Nocton, J. J., Bloom, B. J., Rutledge, B. J., Persing, D. H., Logigian, E. L., Schmid, C. H., and Steere, A. C.	Detection of Borrelia burgdorferi DNA by polymerase chain reaction in cerebrospinal fluid in Lyme neuroborreliosis	96	nPCR OspA and OspB	acute neuro (CSF)	diseased controls	acute neuro Lyme	CSF	acute neuro	Other_Descriptors	lab 2	acute neuro + / Mayo clinic controls -	nPCR primers 3 and 4 +/-		2	2	20	0
Nocton, J. J., Bloom, B. J., Rutledge, B. J., Persing, D. H., Logigian, E. L., Schmid, C. H., and Steere, A. C.	Detection of Borrelia burgdorferi DNA by polymerase chain reaction in cerebrospinal fluid in Lyme neuroborreliosis	96	nPCr OspA/OspB	chronic neuro lyme (CSF)	diseased controls	chronic neuro lyme	CSF	chronic neuro lyme	Other_Descriptors	lab 2	chronic Lyme + / Mayo clinic controls -	nPCR primer sets 3 and 4 +/-		14	2	20	0
			Chronic Lyme
			Culture
Phillips, S. E., Mattman, L. H., Hulinska, D., and Moayad, H.	A proposal for the reliable culture of Borrelia burgdorferi from patients with chronic Lyme disease, even from those previously aggressively treated	98	MPM culture (whole blood)	Chronic Lyme	Other chronic diseases	chronic Lyme - relapsing.	whole blood	chronic lyme			Chronic lyme disease vs. other chronic disease controls.	culture positive (1+ of 7 cultures) vs. all negative.		4	43	23	0
			PCR
[truncated: 10 more columns]
